# Supplementary material for: Crystal structure of 2-hy­droxy­imino-2-(pyridin-2-yl)-N′-[1-(pyridin-2-yl)ethyl­idene]acetohydrazide
Source: Acta Crystallogr Sect E Struct Rep Online. 2014 Nov 29;70(Pt 12):584–6. doi: 10.1107/S1600536814025793 (PMC4257442; doi:10.1107/S1600536814025793)
Supplement: Supplementary file 2 [file e-70-00584-Isup2.hkl]

# 
# h,k,l, Fc-squared, Fo-squared, sigma(Fo-squared) and status flag 
# 
data_I
_shelx_title ' pm349a' 
_shelx_refln_list_code          4 
_shelx_F_calc_maximum       67.60 
_exptl_crystal_F_000       592.00 
_reflns_d_resolution_high  0.7682 
 
loop_ 
 _symmetry_equiv_pos_as_xyz 
 'x, y, z' 
 '-x+1/2, y+1/2, -z+1/2' 
 '-x, -y, -z' 
 'x-1/2, -y-1/2, z-1/2' 
 
_cell_length_a    11.4319 
_cell_length_b     9.3598 
_cell_length_c    12.4297 
_cell_angle_alpha  90.000 
_cell_angle_beta  105.016 
_cell_angle_gamma  90.000 
 
_shelx_F_squared_multiplier     1.000 
 
loop_ 
 _refln_index_h 
 _refln_index_k 
 _refln_index_l 
 _refln_F_squared_calc 
 _refln_F_squared_meas 
 _refln_F_squared_sigma 
 _refln_observed_status 
   6   0   0     1508.18     1472.04     38.16 o 
   8   0   0       33.98       29.97      4.41 o 
  10   0   0        1.07       -2.04      3.60 o 
  12   0   0       14.76        7.08      3.60 o 
  14   0   0       33.70       34.54      5.02 o 
   2   1   0       58.14       67.49      1.65 o 
   4   1   0     1011.21     1061.27     19.49 o 
   5   1   0        9.38       14.82      1.27 o 
   6   1   0      111.61      111.05      3.51 o 
   7   1   0       50.57       57.58      3.27 o 
   8   1   0       40.74       48.34      6.92 o 
   9   1   0       25.66       27.42      2.61 o 
  10   1   0        7.37        9.09      2.48 o 
  11   1   0       22.73       26.42      3.34 o 
  12   1   0        0.32        3.08      4.54 o 
  13   1   0        3.75       -1.25      5.13 o 
  14   1   0       24.33       20.71      3.14 o 
   1   2   0      102.57      131.37      1.95 o 
   3   2   0     1269.13     1211.23     40.73 o 
   5   2   0        3.57        0.95      1.05 o 
   6   2   0        1.70        1.51      1.14 o 
   7   2   0        2.47        1.19      2.08 o 
   8   2   0      100.74       87.18      6.26 o 
   9   2   0        7.89        7.84      6.13 o 
  10   2   0       78.85       77.80      9.45 o 
  11   2   0       15.31       10.37      2.96 o 
  12   2   0       92.90       84.37      5.62 o 
  13   2   0       22.58       15.48      4.10 o 
  14   2   0       20.02       21.18      3.64 o 
   1   3   0      121.39      105.18      1.56 o 
   2   3   0      582.15      593.99     13.33 o 
   3   3   0      549.67      526.05      8.78 o 
   4   3   0       13.44       15.69      0.96 o 
   5   3   0      757.38      724.87     15.31 o 
   6   3   0       38.61       37.63      1.72 o 
   8   3   0       43.03       40.84      3.09 o 
   9   3   0        0.49        0.27      2.49 o 
  10   3   0        8.77        4.29      2.60 o 
  11   3   0       54.72       46.30      4.35 o 
  12   3   0      276.54      269.49     14.67 o 
  13   3   0       61.63       48.65      4.59 o 
   1   4   0       18.90       28.06      1.50 o 
   2   4   0       39.00       48.65      1.17 o 
   3   4   0      835.90      896.53     27.05 o 
   4   4   0     1452.05     1452.70     40.97 o 
   5   4   0     1993.79     2183.56     74.96 o 
   6   4   0        1.01       -0.72      0.72 o 
   7   4   0       56.68       64.77      3.84 o 
   8   4   0       57.85       61.22      2.76 o 
   9   4   0        1.63        4.50      2.09 o 
  10   4   0        5.19        8.82      7.33 o 
  11   4   0        3.09        1.47      2.33 o 
  12   4   0        3.78        7.35      2.60 o 
  13   4   0        0.40       -1.17      3.70 o 
   1   5   0      341.10      347.88      5.78 o 
   2   5   0       44.89       38.61      0.96 o 
   3   5   0      285.94      287.35      4.82 o 
   4   5   0       98.71       92.55      1.94 o 
   5   5   0       29.03       28.75      1.75 o 
   6   5   0       25.87       24.70      1.58 o 
   7   5   0       61.27       60.08      2.73 o 
   8   5   0      374.39      411.26     12.44 o 
   9   5   0       45.65       53.54      3.36 o 
  10   5   0        0.07        1.23      1.91 o 
  11   5   0        0.52       -0.15      2.31 o 
  12   5   0       45.62       61.06      7.19 o 
  13   5   0        5.66       -0.24      2.91 o 
   0   6   0       59.47       40.98      2.03 o 
   1   6   0      155.40      158.76      4.29 o 
   2   6   0       32.28       36.64      0.82 o 
   3   6   0       17.34       17.29      0.83 o 
   4   6   0       18.13       14.44      0.94 o 
   5   6   0       22.29       19.52      1.07 o 
   6   6   0       43.98       40.80      2.05 o 
   7   6   0       25.18       25.15      2.12 o 
   8   6   0      286.98      293.13      9.97 o 
   9   6   0      412.44      423.52     15.69 o 
  10   6   0       47.27       54.16      3.91 o 
  11   6   0      156.54      168.30      7.85 o 
  12   6   0        0.21       -1.65      3.22 o 
   1   7   0      788.16      772.51     14.61 o 
   2   7   0      302.88      301.33      7.29 o 
   3   7   0        3.85        3.15      0.47 o 
   4   7   0      155.84      147.01      4.13 o 
   5   7   0      148.03      136.76      3.59 o 
   6   7   0       55.33       52.24      1.84 o 
   7   7   0      626.57      672.73     24.33 o 
   8   7   0     1339.71     1482.88     87.04 o 
   9   7   0      160.85      135.08      6.72 o 
  10   7   0        4.71        7.43      2.24 o 
  11   7   0        0.48        5.66      3.20 o 
   0   8   0      220.98      225.72      9.48 o 
   1   8   0       48.33       45.43      2.61 o 
   2   8   0      735.68      732.55     17.12 o 
   3   8   0      170.14      168.91      5.66 o 
   4   8   0       57.66       56.39      1.93 o 
   5   8   0      522.93      511.88     18.64 o 
   6   8   0       24.44       23.91      2.56 o 
   7   8   0       76.99       82.69      3.67 o 
   8   8   0       13.21       15.50      1.91 o 
   9   8   0      219.05      213.87      6.97 o 
  10   8   0        8.55       13.48      5.01 o 
   1   9   0       73.16       84.30      3.49 o 
   2   9   0      107.33      106.78      5.92 o 
   3   9   0       24.35       28.51     10.10 o 
   4   9   0       61.24       57.86      3.86 o 
   6   9   0       11.72        4.89      3.08 o 
   7   9   0       59.47       54.61      5.68 o 
   8   9   0       40.48       35.57      7.98 o 
   9   9   0       22.65       16.06      2.74 o 
   0  10   0       86.65       89.36      8.02 o 
   1  10   0       57.70       64.08      4.30 o 
   2  10   0        6.57        5.93      3.31 o 
   3  10   0       65.67       48.64      6.12 o 
   4  10   0      203.63      235.18     16.15 o 
   5  10   0       11.03       14.48      5.46 o 
   6  10   0        5.15        2.59      2.76 o 
   7  10   0        3.00        3.07      3.21 o 
   8  10   0        0.49       -2.14      2.84 o 
   1  11   0        5.77        8.79      2.89 o 
   2  11   0       12.36       12.42      4.07 o 
   3  11   0       94.41      102.35      8.12 o 
   4  11   0      102.14      110.11     10.41 o 
   5  11   0        1.43        0.01      5.44 o 
   6  11   0       11.42       21.41      4.76 o 
   0  12   0      173.26      229.09     17.04 o 
   1  12   0       53.71       62.06      4.33 o 
   2  12   0       68.39       88.26      8.53 o 
 -13   0   1       12.96        6.22      4.78 o 
 -11   0   1      135.41      138.01     12.12 o 
  -9   0   1       92.24       94.74      6.68 o 
  -7   0   1       47.06       33.30      2.51 o 
  -5   0   1      478.45      544.95     18.64 o 
   5   0   1      319.15      331.79     10.42 o 
   7   0   1     1365.49     1401.61     50.25 o 
   9   0   1      246.75      235.80     16.53 o 
  11   0   1        0.09       -1.45      4.74 o 
  13   0   1        0.54        4.45      4.82 o 
 -14   1   1       16.23       16.04      3.69 o 
 -13   1   1       72.68       62.70      5.44 o 
 -12   1   1        1.45        7.50      5.03 o 
 -11   1   1        8.72       10.28      4.32 o 
 -10   1   1       24.39       19.59      2.96 o 
  -9   1   1        0.00       -2.62      2.62 o 
  -8   1   1       87.34       92.77     13.10 o 
  -7   1   1       86.70       86.21      2.64 o 
  -6   1   1       31.85       31.16      2.09 o 
  -5   1   1      185.51      229.31      4.18 o 
  -4   1   1      896.94      877.28     22.86 o 
  -3   1   1     1090.94     1029.51     38.60 o 
  -2   1   1      481.96      469.03     14.56 o 
   1   1   1        0.00        4.33      1.57 o 
   4   1   1      645.01      616.64     13.94 o 
   5   1   1       44.65       36.84      2.53 o 
   6   1   1     2513.76     2613.44     59.79 o 
   7   1   1        4.42        9.93      2.22 o 
   8   1   1        0.72       -1.40      4.84 o 
   9   1   1        6.45        5.21      2.38 o 
  10   1   1        1.32       10.05      3.49 o 
  11   1   1       27.66       30.60      7.37 o 
  12   1   1       12.58       18.36      5.89 o 
  13   1   1        1.07        0.07      2.50 o 
  14   1   1        3.88       -2.13      3.67 o 
 -14   2   1       11.27        6.63      3.18 o 
 -13   2   1       64.62       49.23      5.07 o 
 -12   2   1       55.25       59.07      4.32 o 
 -11   2   1       80.94       78.34     11.20 o 
 -10   2   1       19.07       16.76      3.49 o 
  -9   2   1       36.21       37.01      3.73 o 
  -8   2   1       30.58       35.36      3.03 o 
  -7   2   1      130.09      130.65      5.29 o 
  -6   2   1        9.07       11.98      1.18 o 
  -5   2   1       63.83       57.07      1.79 o 
  -4   2   1      154.29      161.30      3.86 o 
  -3   2   1      349.10      323.90      6.64 o 
  -2   2   1       41.62       34.79      1.05 o 
   0   2   1       99.78      121.48      1.65 o 
   1   2   1      984.40      903.98     19.37 o 
   2   2   1      195.35      158.79      2.99 o 
   4   2   1     1267.96     1266.85     28.23 o 
   5   2   1      511.06      510.40      8.49 o 
   6   2   1      358.00      323.60      6.41 o 
   7   2   1      437.44      443.84     12.36 o 
   8   2   1        0.00        0.77      2.01 o 
   9   2   1       29.66       38.53      4.23 o 
  10   2   1        2.09        1.54      2.22 o 
  11   2   1       30.15       35.76      4.28 o 
  12   2   1        3.48        3.36      3.54 o 
  13   2   1       21.69       31.63      4.86 o 
 -14   3   1        5.08       -0.69      2.87 o 
 -13   3   1        0.08       -5.30      5.30 o 
 -12   3   1       11.08       10.19      3.81 o 
 -11   3   1       24.68       27.03      7.98 o 
 -10   3   1      212.90      199.27      9.31 o 
  -9   3   1     1205.79     1271.11     50.37 o 
  -8   3   1       77.65       78.40      3.78 o 
  -7   3   1       32.53       28.90      1.66 o 
  -6   3   1        0.14        0.60      0.77 o 
  -5   3   1      887.75      922.89     18.21 o 
  -4   3   1       97.74      101.59      2.76 o 
  -3   3   1      231.06      230.06      4.45 o 
  -1   3   1       10.77        7.63      0.44 o 
   0   3   1     1524.94     1364.20     48.41 o 
   1   3   1      623.70      637.78      9.39 o 
   2   3   1        1.03       -0.52      0.52 o 
   3   3   1      356.31      350.60      5.62 o 
   4   3   1        0.42        1.95      1.63 o 
   5   3   1      150.88      146.94      2.71 o 
   6   3   1        9.04        7.87      1.01 o 
   7   3   1       14.27       13.40      2.74 o 
   8   3   1      142.35      147.34      8.04 o 
   9   3   1       14.94        8.92      2.60 o 
  10   3   1        9.41        8.14      2.91 o 
  11   3   1       21.68       11.01      4.19 o 
  12   3   1        6.13        1.60      3.58 o 
  13   3   1       20.05       17.50      2.76 o 
 -13   4   1        0.12        4.36      3.65 o 
 -12   4   1        0.00        1.54      3.98 o 
 -11   4   1        4.63        1.54      2.62 o 
 -10   4   1       25.51       19.87      3.18 o 
  -9   4   1       24.19       18.56      2.61 o 
  -8   4   1        3.93        0.60      2.57 o 
  -7   4   1       28.39       27.45      1.87 o 
  -6   4   1        5.72        8.17      1.07 o 
  -5   4   1        3.90        4.01      0.76 o 
  -4   4   1        3.02        2.86      1.30 o 
  -3   4   1       36.83       38.68      1.24 o 
  -2   4   1     3152.76     3219.34     88.22 o 
   0   4   1      367.43      394.34      5.76 o 
   1   4   1        0.90        4.31      1.04 o 
   2   4   1        7.44        9.30      0.67 o 
   3   4   1     1801.39     1747.04     48.07 o 
   4   4   1       44.69       45.15      1.23 o 
   5   4   1       90.58       95.10      2.86 o 
   6   4   1      427.16      438.21     13.50 o 
   7   4   1      446.26      454.33     15.67 o 
   8   4   1      582.45      612.21     20.60 o 
   9   4   1        3.45        3.22      1.94 o 
  10   4   1        8.51        6.43      1.95 o 
  11   4   1       52.11       44.54      3.23 o 
  12   4   1        4.94        0.21      3.48 o 
  13   4   1        1.03       -0.82      3.27 o 
 -13   5   1        9.42       10.04      3.57 o 
 -12   5   1       56.54       59.46      5.00 o 
 -11   5   1       11.37       20.58      2.93 o 
 -10   5   1        3.46        2.52      3.75 o 
  -9   5   1      196.18      207.13      9.35 o 
  -8   5   1       12.69       19.49      2.21 o 
  -7   5   1       76.97       78.02      2.97 o 
  -6   5   1        4.15        3.59      0.91 o 
  -5   5   1      694.27      754.38     15.67 o 
  -4   5   1      370.08      384.89      5.54 o 
  -3   5   1        1.01        0.50      0.53 o 
  -2   5   1       87.98       90.93      1.69 o 
  -1   5   1        0.17        0.94      1.03 o 
   0   5   1      244.41      246.26      4.43 o 
   1   5   1      145.90      123.85      1.72 o 
   2   5   1      250.53      257.58      4.45 o 
   3   5   1      173.37      173.97      3.90 o 
   4   5   1      270.44      263.15      5.55 o 
   5   5   1        3.83        1.70      0.82 o 
   6   5   1       57.70       54.42      2.12 o 
   7   5   1      126.31      127.52      4.22 o 
   8   5   1      181.44      185.96      6.32 o 
   9   5   1       55.71       54.19      2.77 o 
  10   5   1        5.84        1.11      2.18 o 
  11   5   1      191.67      176.64      6.92 o 
  12   5   1       58.54       52.43      6.71 o 
 -12   6   1       22.56       23.78      3.64 o 
 -11   6   1      128.30      127.54      6.27 o 
 -10   6   1       35.28       39.13      3.63 o 
  -9   6   1       35.14       30.42      2.89 o 
  -8   6   1      174.02      182.50      7.13 o 
  -7   6   1       66.81       69.58      3.58 o 
  -6   6   1      880.46      887.72     19.66 o 
  -5   6   1       95.31       82.13      2.09 o 
  -4   6   1        3.60        6.27      0.88 o 
  -3   6   1        1.79        2.82      0.61 o 
  -2   6   1        3.10        3.82      0.82 o 
  -1   6   1        0.51        0.93      1.59 o 
   0   6   1      110.57      114.14      2.54 o 
   1   6   1       48.59       45.59      3.30 o 
   2   6   1      178.24      181.05      3.75 o 
   3   6   1       60.95       54.82      1.34 o 
   4   6   1       36.83       31.49      1.43 o 
   5   6   1       18.71       18.07      1.08 o 
   6   6   1        1.54        0.64      1.15 o 
   7   6   1       43.26       42.02      2.65 o 
   8   6   1        2.57        0.62      2.47 o 
   9   6   1       42.42       44.38      2.72 o 
  10   6   1       57.46       63.58      3.29 o 
  11   6   1      209.58      253.73     20.18 o 
  12   6   1      117.99      103.02      6.60 o 
 -11   7   1        5.86        7.87      2.10 o 
 -10   7   1       71.66       72.59      4.14 o 
  -9   7   1      102.24       94.25      4.67 o 
  -8   7   1       55.75       62.10      4.68 o 
  -7   7   1       84.79       87.11      3.11 o 
  -6   7   1      906.21      908.50     25.54 o 
  -5   7   1     3211.27     3468.17    131.51 o 
  -4   7   1      791.20      795.64     20.88 o 
  -3   7   1       77.27       73.00      1.79 o 
  -2   7   1       10.26        7.26      2.97 o 
  -1   7   1      108.07      107.64      4.29 o 
   0   7   1       71.94       62.22      2.46 o 
   1   7   1      429.39      435.64     15.15 o 
   2   7   1      406.31      416.13      9.91 o 
   3   7   1        2.83        2.89      1.44 o 
   4   7   1      701.32      739.66     28.60 o 
   5   7   1       77.85       72.00      2.32 o 
   6   7   1       14.41       15.14      1.15 o 
   7   7   1      207.84      222.15      7.63 o 
   8   7   1      335.65      350.44     11.02 o 
   9   7   1        5.56        1.92      1.84 o 
  10   7   1      285.97      275.29      9.77 o 
  11   7   1      261.05      243.03     10.80 o 
 -11   8   1        2.31        2.18      2.48 o 
 -10   8   1        0.34        1.78      1.67 o 
  -9   8   1       12.17       17.89      1.79 o 
  -8   8   1       44.05       38.67      2.31 o 
  -7   8   1        0.34       -1.68      1.68 o 
  -6   8   1      232.57      216.27      6.76 o 
  -5   8   1      271.13      258.72      7.56 o 
  -4   8   1      205.92      207.14      7.00 o 
  -3   8   1       60.90       60.63      4.07 o 
  -2   8   1     1355.24     1336.79     29.92 o 
  -1   8   1      110.28      140.82      6.05 o 
   0   8   1      153.57      163.62      4.06 o 
   1   8   1      276.36      273.26      8.69 o 
   2   8   1       99.15       93.68      4.71 o 
   3   8   1      108.50       96.50      3.22 o 
   4   8   1        2.55        2.33      1.75 o 
   5   8   1      534.81      550.04     17.21 o 
   6   8   1       99.38       87.99      3.55 o 
   7   8   1       27.64       24.90      1.97 o 
   8   8   1       94.52       75.44      3.28 o 
   9   8   1        6.35        9.54      3.41 o 
  10   8   1        7.06        5.76      1.79 o 
  -9   9   1        3.94        1.94      2.35 o 
  -8   9   1      120.94      122.23      6.31 o 
  -7   9   1        0.00        0.76      2.36 o 
  -6   9   1       25.17       18.19      4.26 o 
  -5   9   1       96.27       98.35      9.43 o 
  -4   9   1      312.21      349.31     11.41 o 
  -3   9   1       76.89       81.32      3.90 o 
  -2   9   1      198.55      207.44      7.15 o 
  -1   9   1        3.86        0.37      2.38 o 
   0   9   1       12.21       13.00      5.56 o 
   1   9   1        0.14       -1.79      1.82 o 
   2   9   1       36.65       32.12      5.35 o 
   3   9   1       64.43       67.33      6.29 o 
   4   9   1       88.03       92.75      7.89 o 
   5   9   1      227.20      233.47      8.50 o 
   6   9   1       26.33       22.50      3.52 o 
   7   9   1       83.26       78.58      5.36 o 
   8   9   1       18.64        6.31      3.22 o 
   9   9   1        0.94       -0.17      3.02 o 
  -8  10   1       87.15       78.44      5.76 o 
  -7  10   1        8.27        4.35      3.37 o 
  -6  10   1        4.90        0.55      6.19 o 
  -5  10   1       16.84       14.72      3.02 o 
  -4  10   1       11.72        6.96      5.30 o 
  -3  10   1        0.37       -1.47      4.20 o 
  -2  10   1        3.61        3.59      2.20 o 
  -1  10   1      310.82      349.70      9.11 o 
   0  10   1       47.70       52.78      4.33 o 
   1  10   1       52.77       54.54      4.05 o 
   2  10   1        8.87       14.09      3.02 o 
   3  10   1       34.02       36.41      5.41 o 
   4  10   1       69.35       77.90      7.66 o 
   5  10   1        7.12        4.70      4.86 o 
   6  10   1       53.09       65.70      7.34 o 
   7  10   1       74.29       71.94      8.16 o 
  -6  11   1       22.31       11.37      4.76 o 
  -5  11   1        8.89        8.26      3.25 o 
  -4  11   1        1.20        6.40      4.49 o 
  -3  11   1       55.59       47.58      8.62 o 
  -2  11   1       45.97       38.68      5.83 o 
  -1  11   1      143.54      206.32      8.63 o 
   0  11   1      168.92      174.24      8.90 o 
   1  11   1       13.08       11.31      3.11 o 
   2  11   1        8.37        4.64      2.50 o 
   3  11   1       54.80       74.06      7.35 o 
   4  11   1        5.61       12.53      4.65 o 
   5  11   1       18.40        5.44      6.31 o 
  -2  12   1      203.81      247.16     18.87 o 
  -1  12   1       50.92       58.82      4.55 o 
   0  12   1       38.46       38.90      5.79 o 
   1  12   1       57.17       78.98      6.59 o 
 -14   0   2        0.25        8.34      6.09 o 
 -12   0   2      120.83      151.51      8.28 o 
 -10   0   2       22.76       18.32      4.15 o 
  -8   0   2      233.29      254.34     12.17 o 
  -6   0   2      595.40      604.93     16.11 o 
  -4   0   2      313.96      299.78      9.21 o 
   4   0   2      442.46      402.04     14.88 o 
   8   0   2       23.85       19.67      6.02 o 
  10   0   2      398.94      384.87     24.72 o 
  12   0   2        3.98        5.85      4.47 o 
 -14   1   2        9.13        7.11      3.36 o 
 -13   1   2        0.16       -0.84      3.68 o 
 -12   1   2       76.79       71.11      3.95 o 
 -11   1   2       62.23       67.54      5.00 o 
 -10   1   2      199.71      213.61      8.82 o 
  -9   1   2       41.38       44.00      3.53 o 
  -8   1   2       18.05       11.55      2.25 o 
  -7   1   2      242.71      256.64      4.65 o 
  -6   1   2       31.87       25.91      1.46 o 
  -5   1   2      192.16      205.21      4.08 o 
  -4   1   2      195.72      190.56      4.62 o 
  -3   1   2       12.20       10.59      1.38 o 
  -2   1   2     1253.23     1155.89     36.29 o 
   3   1   2       29.23       19.43      0.76 o 
   4   1   2       27.82       24.66      1.50 o 
   5   1   2     1257.64     1251.07     19.92 o 
   7   1   2       51.54       54.00      3.68 o 
   8   1   2        3.93        7.98      5.86 o 
   9   1   2      965.64     1004.34     42.40 o 
  10   1   2       18.65        9.72      3.40 o 
  11   1   2        0.21       -2.36      2.36 o 
  12   1   2       27.45       38.37      3.93 o 
  13   1   2       10.79        1.02      3.27 o 
 -14   2   2       62.09       50.09      4.68 o 
 -13   2   2        7.73        9.29      5.33 o 
 -12   2   2       51.88       57.77      4.84 o 
 -11   2   2       53.82       54.35      3.56 o 
 -10   2   2      277.97      271.86     10.96 o 
  -9   2   2      226.12      241.11     10.86 o 
  -8   2   2      151.81      151.42      6.96 o 
  -7   2   2       43.55       36.81      1.62 o 
  -6   2   2      151.53      129.57      2.69 o 
  -5   2   2       23.55       30.78      1.62 o 
  -4   2   2       69.69       60.80      2.04 o 
  -3   2   2       13.06       13.85      0.85 o 
  -2   2   2       19.10       20.63      0.79 o 
   0   2   2      977.70      918.63     22.71 o 
   1   2   2        0.86       -0.52      0.54 o 
   3   2   2      699.12      616.56     11.02 o 
   4   2   2      171.09      171.46      2.86 o 
   5   2   2       77.26       71.19      2.25 o 
   6   2   2      777.20      770.93     18.73 o 
   7   2   2      745.88      811.54     25.38 o 
   8   2   2      109.94       90.89      5.38 o 
   9   2   2        1.26       -0.21      3.65 o 
  10   2   2       92.66       80.02      4.96 o 
  11   2   2        1.96        0.63      3.17 o 
  12   2   2        9.42       10.48      4.05 o 
  13   2   2        4.62       10.63      4.07 o 
 -14   3   2        5.57        4.27      4.51 o 
 -13   3   2        8.92       11.31      2.99 o 
 -12   3   2        5.46       10.33      5.60 o 
 -11   3   2        3.46        1.57      5.24 o 
 -10   3   2       51.14       57.49      3.59 o 
  -9   3   2        0.03       -1.42      3.19 o 
  -8   3   2      209.25      215.05      8.65 o 
  -7   3   2      348.07      353.25      8.21 o 
  -5   3   2       15.89       19.76      1.38 o 
  -4   3   2      534.78      531.90     10.10 o 
  -3   3   2       13.24       25.02      0.99 o 
  -2   3   2     2518.48     2523.23     60.97 o 
  -1   3   2      303.14      273.23      3.97 o 
   0   3   2      341.57      314.25      4.02 o 
   2   3   2      115.74      120.60      1.99 o 
   3   3   2      687.23      676.15     11.86 o 
   4   3   2      135.25      143.79      2.63 o 
   5   3   2      112.97      124.59      2.49 o 
   6   3   2      269.53      268.31      5.38 o 
   7   3   2       56.83       49.16      2.92 o 
   8   3   2       24.37       20.64      1.73 o 
   9   3   2       12.44       12.95      1.66 o 
  10   3   2        4.77        4.72      1.92 o 
  11   3   2       47.30       50.07      3.97 o 
  12   3   2       12.62       14.64      5.98 o 
  13   3   2        3.40        7.09      6.87 o 
 -13   4   2        0.03       -2.31      3.55 o 
 -12   4   2        6.60        9.72      3.34 o 
 -11   4   2        7.02       13.14      4.85 o 
 -10   4   2        9.65       14.15      2.39 o 
  -9   4   2       54.86       59.03      4.24 o 
  -8   4   2       31.87       36.50      6.36 o 
  -7   4   2      313.69      311.32      7.77 o 
  -6   4   2      168.89      187.77      4.84 o 
  -5   4   2       72.71       61.12      1.56 o 
  -4   4   2       55.08       53.87      1.40 o 
  -3   4   2      338.66      388.55      5.26 o 
  -2   4   2      750.51      783.81     12.46 o 
  -1   4   2      536.76      608.16      9.00 o 
   0   4   2      272.49      259.55      3.76 o 
   1   4   2     1005.37     1063.75     17.95 o 
   2   4   2      766.85      785.43     14.78 o 
   3   4   2       23.75       26.18      1.37 o 
   4   4   2       12.16       10.48      0.82 o 
   5   4   2       96.82      104.58      2.41 o 
   6   4   2      135.13      124.64      3.31 o 
   7   4   2      102.58       91.80      3.11 o 
   8   4   2       46.09       43.96      2.90 o 
   9   4   2       64.99       60.95      7.14 o 
  10   4   2      100.32       94.85      4.01 o 
  11   4   2      111.19      108.30      6.04 o 
  12   4   2        5.88        2.62      3.02 o 
 -13   5   2        7.77       18.90      4.67 o 
 -12   5   2        1.85        5.52      5.11 o 
 -11   5   2       85.53       86.00     10.04 o 
 -10   5   2       21.85       19.17      3.07 o 
  -9   5   2       96.30      107.19     10.84 o 
  -8   5   2      105.64       99.38      4.70 o 
  -7   5   2        3.45       -0.81      2.63 o 
  -6   5   2      585.20      612.03     12.07 o 
  -5   5   2        1.33        3.46      0.77 o 
  -4   5   2      437.77      498.95      8.08 o 
  -3   5   2      315.22      344.22      5.01 o 
  -2   5   2     1059.24     1107.63     23.54 o 
  -1   5   2      485.91      512.96      8.49 o 
   0   5   2       27.11       19.60      0.56 o 
   1   5   2      132.19      147.41      2.01 o 
   2   5   2      154.81      171.60      2.70 o 
   3   5   2       37.29       25.95      1.11 o 
   4   5   2      104.08       87.52      2.28 o 
   5   5   2      103.20       92.58      3.05 o 
   6   5   2      165.68      187.69      4.90 o 
   7   5   2      102.80       92.62      3.82 o 
   8   5   2        3.75        2.22      2.89 o 
   9   5   2        0.03       -0.24      2.15 o 
  10   5   2       76.84       80.01      3.52 o 
  11   5   2      140.31      139.39      7.96 o 
  12   5   2       30.41       27.58      6.56 o 
 -12   6   2       14.67       14.89      2.26 o 
 -11   6   2       18.32       12.48      2.19 o 
 -10   6   2        5.07        7.90      2.44 o 
  -9   6   2        3.75        6.45      1.81 o 
  -8   6   2      162.37      154.86      5.52 o 
  -7   6   2       61.76       64.93      2.43 o 
  -6   6   2      356.77      354.03      7.81 o 
  -5   6   2       57.23       53.30      2.46 o 
  -4   6   2        0.16       -0.25      0.85 o 
  -3   6   2      859.76      820.95     26.59 o 
  -2   6   2       16.88       14.64      0.57 o 
  -1   6   2      115.25      100.79      2.24 o 
   0   6   2       57.89       57.62      1.46 o 
   1   6   2      193.43      185.79      3.10 o 
   2   6   2        0.00        0.07      0.48 o 
   3   6   2       68.86       68.04      1.72 o 
   4   6   2       26.94       27.75      1.26 o 
   5   6   2       89.09       90.99      2.72 o 
   6   6   2       23.71       21.62      1.52 o 
   7   6   2        0.43       -1.55      2.71 o 
   8   6   2        7.65        5.83      3.15 o 
   9   6   2        5.11        2.64      3.93 o 
  10   6   2       23.41       23.95      3.40 o 
  11   6   2       12.15        3.27      2.47 o 
 -12   7   2       24.89       20.61      2.76 o 
 -11   7   2        3.33        1.98      4.09 o 
 -10   7   2        2.51        2.80      1.59 o 
  -9   7   2        7.05       12.04      2.86 o 
  -8   7   2        4.43        1.65      1.55 o 
  -7   7   2      144.79      145.04      4.45 o 
  -6   7   2       88.78       82.39      2.42 o 
  -5   7   2      320.46      327.82      6.69 o 
  -4   7   2      189.96      196.60      4.69 o 
  -3   7   2     2187.51     2135.61     47.93 o 
  -2   7   2     3141.96     3195.32     62.47 o 
  -1   7   2      504.08      477.10     10.72 o 
   0   7   2       12.61       13.52      2.54 o 
   1   7   2      315.64      302.29      5.69 o 
   2   7   2       60.87       53.83      1.56 o 
   3   7   2      112.37      103.39      3.07 o 
   4   7   2      157.76      153.83      4.37 o 
   5   7   2      107.09      103.68      3.45 o 
   6   7   2        9.31       10.22      1.79 o 
   7   7   2      314.87      335.13     14.23 o 
   8   7   2       22.42       20.50      2.45 o 
   9   7   2       36.94       37.93      2.88 o 
  10   7   2      194.28      190.93     15.50 o 
  11   7   2      240.97      229.29     13.35 o 
 -11   8   2       37.58       38.97      3.58 o 
 -10   8   2        0.04        0.12      2.09 o 
  -9   8   2      106.87      103.51      4.57 o 
  -8   8   2       18.25       18.42      1.77 o 
  -7   8   2      112.46      106.94      3.99 o 
  -6   8   2        1.45        2.13      1.33 o 
  -5   8   2      211.19      205.68      5.85 o 
  -4   8   2       73.23       56.30      1.91 o 
  -3   8   2       66.77       43.72      4.85 o 
  -2   8   2     1088.61     1045.90     23.27 o 
  -1   8   2      189.42      186.35      6.20 o 
   0   8   2      184.75      185.22      5.73 o 
   1   8   2     1605.42     1523.30     47.52 o 
   2   8   2      186.69      183.84      4.79 o 
   3   8   2       57.86       51.52      1.73 o 
   4   8   2        0.33       -1.09      1.36 o 
   5   8   2       92.27       83.63      4.35 o 
   6   8   2       11.26       10.32      1.62 o 
   7   8   2        4.80        3.59      2.69 o 
   8   8   2      173.32      163.25      5.89 o 
   9   8   2       43.93       41.47      3.54 o 
  10   8   2        7.04        7.61      4.06 o 
 -10   9   2        0.71        3.43      3.64 o 
  -9   9   2       30.90       23.44      3.69 o 
  -8   9   2        0.79        3.83      3.11 o 
  -7   9   2      389.59      397.25     17.79 o 
  -6   9   2        1.43       -2.74      3.41 o 
  -5   9   2       31.96       27.83      4.67 o 
  -4   9   2        8.41        4.67      4.34 o 
  -3   9   2        9.02       -2.20      5.68 o 
  -2   9   2      186.03      176.02      4.78 o 
  -1   9   2      648.67      719.13     16.35 o 
   0   9   2      182.34      186.69      7.49 o 
   1   9   2       39.40       47.51      6.40 o 
   2   9   2       16.68       18.21      5.05 o 
   3   9   2        0.51       -0.08      4.69 o 
   4   9   2       50.67       50.74      5.85 o 
   5   9   2       12.94       18.88      4.29 o 
   6   9   2       77.78       78.75      5.43 o 
   7   9   2       47.00       53.70      6.67 o 
   8   9   2      150.43      143.22     11.79 o 
   9   9   2       15.68       16.43      3.01 o 
  -8  10   2      246.55      261.52     16.10 o 
  -7  10   2        3.23        7.73      4.70 o 
  -6  10   2       49.74       58.66      5.29 o 
  -5  10   2      125.67      122.57     10.96 o 
  -4  10   2        8.33       11.41      3.31 o 
  -3  10   2        1.50        0.10      5.78 o 
  -2  10   2       98.82      109.88      7.98 o 
  -1  10   2        0.18       -1.72      2.42 o 
   0  10   2        4.65       -1.38      4.12 o 
   1  10   2       73.49       69.94      6.39 o 
   2  10   2      242.05      241.36     15.86 o 
   3  10   2       31.00       24.73      6.05 o 
   4  10   2       44.38       39.65      5.55 o 
   5  10   2        0.16       -1.28      3.38 o 
   6  10   2        0.07        1.33      5.52 o 
   7  10   2       19.48       21.52      5.60 o 
  -6  11   2        1.52        4.86      5.24 o 
  -5  11   2        0.19        4.42      5.78 o 
  -4  11   2       11.24        9.23      2.67 o 
  -3  11   2       49.07       60.59      5.95 o 
  -2  11   2        6.32        6.57      2.41 o 
  -1  11   2        0.49        3.22      2.58 o 
   0  11   2       91.71       87.78      4.82 o 
   1  11   2       82.45       85.63      8.45 o 
   2  11   2      107.84      141.29     12.25 o 
   3  11   2      121.24      133.36      9.93 o 
   4  11   2       20.79       21.72      5.70 o 
   5  11   2        0.33       -0.88      4.36 o 
  -1  12   2        0.23        1.63      2.36 o 
   0  12   2        0.13        4.26      2.52 o 
   1  12   2       93.00      118.40     12.14 o 
 -13   0   3        9.72        5.27      4.12 o 
 -11   0   3       11.17       14.75      3.22 o 
  -9   0   3       90.46       68.25      6.17 o 
  -7   0   3        1.75       -1.60      1.60 o 
  -5   0   3      251.13      268.04      6.39 o 
  -1   0   3      144.33      138.06      3.01 o 
   3   0   3      516.06      547.64     19.60 o 
   7   0   3        0.67        1.79      4.59 o 
   9   0   3     1042.25     1099.95     61.67 o 
  11   0   3        6.36       -0.68      4.02 o 
  13   0   3       92.46       74.82      8.20 o 
 -14   1   3        0.63        3.94      6.71 o 
 -13   1   3        0.10        5.59      3.04 o 
 -12   1   3       74.23       73.25      5.71 o 
 -11   1   3       31.94       32.00      3.59 o 
 -10   1   3       24.97       27.84      3.48 o 
  -9   1   3      553.45      622.56     25.61 o 
  -8   1   3      234.20      266.54      8.95 o 
  -7   1   3      489.01      491.02      8.61 o 
  -6   1   3      341.86      348.33      5.73 o 
  -5   1   3       75.13       79.41      3.54 o 
  -4   1   3     1249.27     1213.21     23.10 o 
  -3   1   3      758.62      705.70     14.16 o 
  -2   1   3       34.43       22.05      1.47 o 
  -1   1   3       37.18       30.54      0.75 o 
   0   1   3      180.62      160.03      2.82 o 
   1   1   3      797.45      763.48     22.47 o 
   2   1   3      588.46      560.96     14.21 o 
   3   1   3       94.13      101.40      2.46 o 
   4   1   3      375.31      378.23      6.57 o 
   6   1   3        0.75       -0.23      0.58 o 
   7   1   3       16.45       15.27      1.20 o 
   8   1   3      539.00      570.29     21.15 o 
   9   1   3     1361.43     1531.12     55.58 o 
  10   1   3        3.31        0.99      4.85 o 
  11   1   3       14.47        0.60      3.72 o 
  12   1   3      242.25      249.78     11.62 o 
  13   1   3       21.91       24.12      4.38 o 
 -14   2   3        3.15       -0.68      2.59 o 
 -13   2   3        3.16       -1.65      4.37 o 
 -12   2   3       38.91       39.14      7.55 o 
 -11   2   3       73.29       88.42      7.15 o 
 -10   2   3        0.34       -0.30      3.34 o 
  -9   2   3       48.07       43.61      2.88 o 
  -8   2   3      217.42      223.89      7.80 o 
  -7   2   3      741.36      774.37     13.88 o 
  -6   2   3      429.31      411.21      6.67 o 
  -5   2   3       68.23       82.40      2.15 o 
  -4   2   3      640.07      650.67     13.90 o 
  -3   2   3     2083.20     1943.26     59.10 o 
  -2   2   3        1.10        0.77      0.78 o 
  -1   2   3        5.30        7.12      0.62 o 
   0   2   3        6.49        1.85      1.01 o 
   1   2   3       71.28       69.91      2.14 o 
   2   2   3     1127.89     1065.05     31.63 o 
   3   2   3      229.99      231.04      4.10 o 
   4   2   3       47.30       51.96      1.35 o 
   5   2   3      467.04      447.69      8.45 o 
   6   2   3      643.92      642.77     16.47 o 
   7   2   3       22.61       18.09      1.16 o 
   8   2   3        1.84        5.36      0.84 o 
   9   2   3      280.33      284.49     11.67 o 
  10   2   3      253.18      264.00     12.17 o 
  11   2   3        4.58        5.54      4.67 o 
  12   2   3       27.85       23.31      5.11 o 
  13   2   3       27.59       29.40      4.38 o 
 -14   3   3        0.08       -3.24      5.05 o 
 -13   3   3      134.46      146.22     10.06 o 
 -12   3   3        7.70        7.06      4.09 o 
 -11   3   3        4.72        5.26      3.12 o 
 -10   3   3        2.28        1.73      4.76 o 
  -9   3   3       24.47       25.06      3.38 o 
  -8   3   3       34.40       31.73      2.78 o 
  -7   3   3      638.74      681.40     13.24 o 
  -6   3   3      206.67      202.59      4.02 o 
  -5   3   3      940.11      975.76     16.94 o 
  -4   3   3      181.30      228.69      3.51 o 
  -2   3   3       16.55       19.71      0.83 o 
  -1   3   3     1040.79      983.25     21.64 o 
   0   3   3      124.31      158.79      2.39 o 
   1   3   3     1357.51     1332.21     26.17 o 
   2   3   3        0.35        3.21      0.86 o 
   3   3   3       45.27       40.67      1.01 o 
   4   3   3      879.83      823.75     15.94 o 
   5   3   3      117.49      116.86      2.63 o 
   6   3   3       24.93       27.06      1.38 o 
   7   3   3        8.61       11.52      2.20 o 
   8   3   3       92.87       91.66      3.58 o 
   9   3   3       82.95       80.26      5.39 o 
  10   3   3       45.93       50.25      4.56 o 
  11   3   3        3.90        3.25      4.31 o 
  12   3   3        2.07        1.38      4.78 o 
 -13   4   3       10.83       17.51      3.31 o 
 -12   4   3      135.69      144.50     16.52 o 
 -11   4   3       54.41       66.56      4.64 o 
 -10   4   3        3.63       10.11      5.65 o 
  -9   4   3       29.07       34.47      3.51 o 
  -8   4   3      123.73      133.27      5.14 o 
  -7   4   3       20.62       16.25      1.91 o 
  -6   4   3      215.97      225.48      4.12 o 
  -5   4   3       72.75       71.29      1.66 o 
  -4   4   3     1136.74     1198.85     17.69 o 
  -3   4   3      741.67      834.38     11.44 o 
  -2   4   3       38.14       32.76      0.93 o 
  -1   4   3       27.22       27.10      0.88 o 
   0   4   3     1619.09     1732.58     34.62 o 
   1   4   3     1972.10     2004.40     38.60 o 
   2   4   3     1137.01     1182.81     26.87 o 
   3   4   3      320.37      306.96      5.09 o 
   4   4   3       41.51       40.65      1.44 o 
   5   4   3       19.71       19.29      1.40 o 
   6   4   3        1.76        2.70      1.19 o 
   7   4   3        2.51        1.58      1.21 o 
   8   4   3      123.18      123.60      5.43 o 
   9   4   3        3.24        2.61      1.66 o 
  10   4   3      114.97      112.63      6.56 o 
  11   4   3        7.68       10.08      5.83 o 
  12   4   3        0.84       -2.89      3.89 o 
 -13   5   3      171.37      173.95      8.96 o 
 -12   5   3      117.60      128.24      9.84 o 
 -11   5   3       56.25       61.68      3.95 o 
 -10   5   3        0.25        0.68      3.23 o 
  -9   5   3       34.36       34.41      2.56 o 
  -8   5   3      158.02      180.23      6.61 o 
  -7   5   3       28.80       33.31      2.78 o 
  -6   5   3       58.27       57.91      1.73 o 
  -5   5   3      156.12      151.12      2.67 o 
  -4   5   3       68.84       69.27      1.35 o 
  -3   5   3      914.49     1006.55     19.13 o 
  -2   5   3       76.36       68.82      1.58 o 
  -1   5   3      524.77      572.39      9.12 o 
   0   5   3      532.92      544.09      9.27 o 
   1   5   3      604.86      625.01      8.12 o 
   2   5   3       54.41       58.17      2.22 o 
   3   5   3       44.10       38.80      1.19 o 
   4   5   3        4.98        4.43      0.77 o 
   5   5   3      132.60      145.31      4.30 o 
   6   5   3        1.28       -0.07      2.21 o 
   7   5   3       38.70       35.68      1.88 o 
   8   5   3       16.20       11.42      1.77 o 
   9   5   3       60.78       58.68      3.93 o 
  10   5   3       13.60       12.07      2.71 o 
  11   5   3        1.50        5.20      4.29 o 
  12   5   3        4.42        8.66      3.84 o 
 -12   6   3       60.44       54.86      4.51 o 
 -11   6   3       78.28       85.10      5.04 o 
 -10   6   3        2.15        1.18      1.87 o 
  -9   6   3        0.30        4.68      2.64 o 
  -8   6   3       14.34       16.21      2.65 o 
  -7   6   3       34.01       35.28      2.47 o 
  -6   6   3        1.61        1.44      0.91 o 
  -5   6   3       37.16       33.55      1.25 o 
  -4   6   3       50.77       45.24      1.29 o 
  -3   6   3     1323.07     1300.09     20.97 o 
  -2   6   3        2.31        0.53      0.66 o 
  -1   6   3      126.74      150.94      2.47 o 
   0   6   3      227.34      238.73      3.64 o 
   1   6   3       77.32       74.84      1.54 o 
   2   6   3      128.45      112.62      2.06 o 
   3   6   3       18.49       19.57      1.90 o 
   4   6   3      276.39      258.23      6.64 o 
   5   6   3        2.10        2.04      1.05 o 
   6   6   3        1.81        1.98      1.45 o 
   7   6   3        1.81       -0.44      1.82 o 
   8   6   3       30.54       29.68      3.67 o 
   9   6   3        0.42        1.32      2.33 o 
  10   6   3       17.23       18.96      3.72 o 
  11   6   3        0.14        0.45      5.48 o 
 -12   7   3       12.10       10.71      2.75 o 
 -11   7   3        0.00       -0.31      4.40 o 
 -10   7   3        8.66        9.36      2.10 o 
  -9   7   3      111.63      127.04      4.69 o 
  -8   7   3        0.01       -0.51      1.79 o 
  -7   7   3       25.45       23.94      1.93 o 
  -6   7   3        5.61        5.32      0.86 o 
  -5   7   3       60.75       63.90      1.92 o 
  -4   7   3       95.97       93.04      2.17 o 
  -3   7   3        3.05        7.33      1.26 o 
  -2   7   3      757.11      777.92     22.23 o 
  -1   7   3       42.74       45.22      2.13 o 
   0   7   3     2355.58     2192.81     38.23 o 
   1   7   3     1080.47     1125.62     20.77 o 
   2   7   3      123.97      107.35      2.65 o 
   3   7   3        0.15       -0.69      0.69 o 
   4   7   3      467.91      445.01     19.47 o 
   5   7   3        9.31        7.29      2.04 o 
   6   7   3       85.65       88.62      4.13 o 
   7   7   3        8.39        5.35      2.58 o 
   8   7   3       12.03       14.10      3.64 o 
   9   7   3        6.59        6.59      2.93 o 
  10   7   3       64.11       59.23      4.07 o 
 -11   8   3       20.47       12.35      2.42 o 
 -10   8   3       33.22       31.37      4.04 o 
  -9   8   3       41.32       38.16      2.49 o 
  -8   8   3       86.50       90.69      3.57 o 
  -7   8   3        0.38        2.64      1.50 o 
  -6   8   3      151.19      147.54      4.94 o 
  -5   8   3       26.87       23.31      1.24 o 
  -4   8   3      766.80      733.99     20.46 o 
  -3   8   3       34.76       46.08      1.16 o 
  -2   8   3      246.18      220.08      5.66 o 
  -1   8   3      242.51      202.63      5.74 o 
   0   8   3       19.33       28.31      2.55 o 
   1   8   3     1396.10     1424.16     30.43 o 
   2   8   3       83.72       68.15      1.98 o 
   3   8   3      339.75      346.32      9.49 o 
   4   8   3      800.54      865.01     54.19 o 
   5   8   3      191.45      202.36     11.09 o 
   6   8   3        9.23        7.44      1.59 o 
   7   8   3      106.42      101.51      5.16 o 
   8   8   3       59.77       52.75      4.62 o 
   9   8   3        0.08       -0.90      3.28 o 
 -10   9   3       15.42        9.01      4.27 o 
  -9   9   3       11.74       11.00      7.24 o 
  -8   9   3        6.68        7.28      4.80 o 
  -7   9   3       10.62        4.59      3.35 o 
  -6   9   3      123.73      112.76      7.07 o 
  -5   9   3        7.51        4.91      3.20 o 
  -4   9   3      467.58      450.47     15.20 o 
  -3   9   3        7.64        2.21      5.07 o 
  -2   9   3       15.07       15.58      3.32 o 
  -1   9   3       23.94       25.87      2.78 o 
   0   9   3        2.77       -0.05      1.66 o 
   1   9   3      219.41      204.20     10.37 o 
   2   9   3      535.63      570.84     22.60 o 
   3   9   3      151.53      163.89      9.87 o 
   4   9   3       31.76       27.00      6.12 o 
   5   9   3       21.19       13.34      5.44 o 
   6   9   3        4.34        4.64      5.89 o 
   7   9   3       38.46       34.33      6.33 o 
   8   9   3        3.77        0.06      5.52 o 
  -8  10   3        0.08       -4.18      4.18 o 
  -7  10   3       12.60       11.37      3.29 o 
  -6  10   3       23.78       28.47      4.20 o 
  -5  10   3      380.66      385.19     19.53 o 
  -4  10   3        0.41        0.52      3.87 o 
  -3  10   3       60.60       70.60     10.34 o 
  -2  10   3       40.05       41.34      3.70 o 
  -1  10   3        2.79        4.76      2.69 o 
   0  10   3       28.90       32.13      7.63 o 
   1  10   3      158.75      150.02     10.75 o 
   2  10   3       19.28       18.61      4.81 o 
   4  10   3       86.28       97.88     10.19 o 
   5  10   3      102.41       94.13     11.09 o 
   6  10   3       25.55       19.22      5.58 o 
  -6  11   3       56.41       44.52      5.07 o 
  -5  11   3        6.93        8.00      2.66 o 
  -4  11   3      201.62      207.29     11.07 o 
  -3  11   3        0.01        4.69      3.41 o 
  -2  11   3        3.84        5.79      2.17 o 
  -1  11   3        2.49        4.14      3.43 o 
   0  11   3       31.77       47.20      4.20 o 
   1  11   3       74.98       86.39      8.80 o 
   2  11   3        5.07       11.01      5.77 o 
   3  11   3       68.60       63.28      8.26 o 
   4  11   3       44.07       41.12      5.93 o 
 -14   0   4       42.90       56.58      7.26 o 
 -12   0   4       40.43       36.67      5.76 o 
 -10   0   4       21.91       22.68      3.87 o 
  -8   0   4       14.23       14.81      4.78 o 
  -6   0   4      202.40      235.15      5.84 o 
  -4   0   4      339.32      363.90      8.18 o 
  -2   0   4      261.66      253.64      5.94 o 
   0   0   4      340.12      292.41     10.15 o 
   2   0   4        9.43       14.79      4.02 o 
   4   0   4     1425.63     1533.13     33.86 o 
   6   0   4      161.17      164.11      9.14 o 
  10   0   4       13.88       13.02      5.72 o 
  12   0   4       17.25       16.17      4.53 o 
 -14   1   4        9.38        4.53      3.32 o 
 -13   1   4       20.47       15.51      4.27 o 
 -12   1   4       76.53       78.51      5.54 o 
 -11   1   4       14.68       14.26      6.64 o 
 -10   1   4        0.99        0.39      2.27 o 
  -9   1   4      611.63      675.70     20.27 o 
  -8   1   4       59.94       75.85      8.01 o 
  -7   1   4      103.07      109.47      3.50 o 
  -6   1   4     1978.86     2043.90     37.97 o 
  -5   1   4      678.97      733.81     11.67 o 
  -4   1   4      439.23      461.11      7.67 o 
  -3   1   4      871.43      835.43     12.86 o 
  -2   1   4        5.45        5.50      0.89 o 
  -1   1   4     1108.97     1041.55     17.46 o 
   1   1   4      218.91      226.84      4.60 o 
   2   1   4       23.43       19.69      1.13 o 
   3   1   4      156.95      181.08      3.87 o 
   4   1   4       40.03       30.19      1.37 o 
   5   1   4        9.27       10.34      1.50 o 
   6   1   4        2.89        1.22      4.53 o 
   7   1   4       48.23       43.76      4.92 o 
   8   1   4      316.42      334.45     12.37 o 
   9   1   4       19.07       20.82      3.97 o 
  10   1   4        3.13        5.95      3.65 o 
  11   1   4      293.11      301.75     16.09 o 
  12   1   4      312.40      290.53     17.04 o 
 -14   2   4       30.47       29.06      3.62 o 
 -13   2   4       54.72       71.26      9.14 o 
 -12   2   4       72.11       80.40      6.22 o 
 -11   2   4       11.26        7.16      3.27 o 
 -10   2   4       72.71       62.77      4.18 o 
  -9   2   4       59.42       69.70      3.67 o 
  -8   2   4       77.84       74.21      4.34 o 
  -7   2   4       40.87       36.48      3.96 o 
  -6   2   4        7.78        5.97      1.09 o 
  -5   2   4      458.97      438.79      7.25 o 
  -4   2   4      906.47      984.35     20.70 o 
  -3   2   4       68.07       66.18      1.46 o 
  -2   2   4       21.19       17.13      0.88 o 
  -1   2   4     2462.83     2361.88     46.78 o 
   1   2   4       62.96       55.78      1.63 o 
   2   2   4       64.71       67.12      1.36 o 
   3   2   4        2.80        3.28      1.01 o 
   4   2   4        0.02        0.45      0.99 o 
   5   2   4      211.51      201.40      4.50 o 
   6   2   4       24.59       30.29      3.05 o 
   7   2   4       31.48       48.33      6.51 o 
   8   2   4       64.42       64.02      4.30 o 
   9   2   4      161.59      181.08     12.65 o 
  10   2   4        0.76       -3.41      3.43 o 
  11   2   4        1.07        2.72      2.59 o 
  12   2   4       98.50       97.60      5.93 o 
 -14   3   4       27.02       23.17      3.74 o 
 -13   3   4       16.00        2.39      5.85 o 
 -12   3   4       13.37       12.78      4.54 o 
 -11   3   4        4.49        6.33      2.56 o 
 -10   3   4      313.08      335.03     12.01 o 
  -9   3   4       26.22       30.96      2.81 o 
  -8   3   4        1.26        2.37      3.05 o 
  -7   3   4       44.77       44.85      5.43 o 
  -6   3   4        9.74       13.65      1.23 o 
  -5   3   4      738.91      776.91     12.75 o 
  -3   3   4      963.74     1041.98     15.09 o 
  -2   3   4     1515.46     1509.57     60.11 o 
  -1   3   4       40.70       53.94      1.39 o 
   0   3   4     1755.56     1720.10     31.22 o 
   1   3   4        0.74        1.01      0.85 o 
   2   3   4      367.76      372.95      5.10 o 
   3   3   4      200.81      205.60      4.01 o 
   4   3   4      159.38      147.42      3.58 o 
   5   3   4      126.32      134.34      4.66 o 
   6   3   4       15.93       12.62      1.79 o 
   7   3   4      170.91      162.93      6.54 o 
   8   3   4       57.18       56.08      4.24 o 
   9   3   4       16.81       17.60      3.47 o 
  10   3   4        0.08        0.84      3.72 o 
  11   3   4       18.22       18.48      3.84 o 
  12   3   4       18.85        8.96      3.66 o 
 -14   4   4        5.14       13.72      3.23 o 
 -13   4   4       20.82       21.35      3.45 o 
 -12   4   4        3.77        2.91      6.89 o 
 -11   4   4       65.04       67.04      4.35 o 
 -10   4   4       12.37        8.29      4.09 o 
  -9   4   4      532.58      563.75     16.95 o 
  -8   4   4      122.05      132.30      5.14 o 
  -7   4   4        3.65        5.01      1.46 o 
  -6   4   4       42.97       43.85      1.44 o 
  -5   4   4      392.04      409.96      7.37 o 
  -4   4   4        0.46       -0.06      0.76 o 
  -3   4   4      104.59      101.98      2.28 o 
  -2   4   4        2.35       -0.80      0.84 o 
  -1   4   4     1542.04     1625.71     29.08 o 
   0   4   4     1195.28     1268.02     20.85 o 
   1   4   4       37.65       38.90      1.08 o 
   2   4   4        0.00       -0.21      0.74 o 
   3   4   4     1389.74     1382.97     28.86 o 
   4   4   4     1218.82     1207.62     34.92 o 
   5   4   4      533.88      542.97     17.82 o 
   6   4   4      167.59      165.05      8.71 o 
   7   4   4        1.05        1.11      1.14 o 
   8   4   4       25.73       25.73      5.87 o 
   9   4   4        0.93        2.38      2.53 o 
  10   4   4        0.02       -3.13      3.13 o 
  11   4   4       73.86       83.43     10.35 o 
  12   4   4       20.99       20.97      6.06 o 
 -13   5   4      158.46      151.42      9.78 o 
 -12   5   4       97.03       89.96      4.72 o 
 -11   5   4       69.11       66.75      4.44 o 
 -10   5   4      382.61      414.66     14.16 o 
  -9   5   4        0.62        3.06      1.88 o 
  -8   5   4      111.01      117.16      5.48 o 
  -7   5   4       27.81       23.02      1.70 o 
  -6   5   4       98.29       89.02      2.42 o 
  -5   5   4      108.75      120.19      2.35 o 
  -4   5   4        7.30        8.30      0.83 o 
  -3   5   4        5.99        7.67      0.78 o 
  -2   5   4        8.28        5.46      0.72 o 
  -1   5   4      245.12      244.56      4.35 o 
   0   5   4      595.92      674.79      8.40 o 
   1   5   4      145.29      125.63      2.35 o 
   2   5   4      113.84      118.39      2.37 o 
   3   5   4      123.07      120.95      3.90 o 
   4   5   4       88.59       80.17      2.65 o 
   5   5   4       10.73        9.37      1.59 o 
   6   5   4       45.00       38.54      2.51 o 
   7   5   4        2.70       -1.43      1.43 o 
   8   5   4       17.45       17.76      2.90 o 
   9   5   4        3.96       -4.17      4.17 o 
  10   5   4       11.43       11.19      4.26 o 
  11   5   4        0.02        1.94      3.40 o 
 -12   6   4        0.25        0.78      3.33 o 
 -11   6   4        0.03        2.41      3.13 o 
 -10   6   4        4.03        7.28      2.93 o 
  -9   6   4      236.34      255.41      9.13 o 
  -8   6   4      214.40      217.41      7.71 o 
  -7   6   4        0.87        1.86      1.60 o 
  -6   6   4      124.62      105.74      2.85 o 
  -5   6   4       11.38        9.14      1.13 o 
  -4   6   4       52.49       43.21      1.53 o 
  -3   6   4        0.34        0.51      0.86 o 
  -2   6   4       30.17       27.55      1.06 o 
  -1   6   4        4.48        0.32      0.81 o 
   0   6   4     1495.71     1531.33     35.83 o 
   1   6   4        2.60        2.36      0.71 o 
   2   6   4      151.40      167.55      3.50 o 
   3   6   4        7.98       12.10      1.25 o 
   4   6   4        4.23        4.92      1.04 o 
   5   6   4       28.69       23.27      2.00 o 
   6   6   4        5.20        2.76      2.47 o 
   7   6   4      124.42      120.85      6.62 o 
   8   6   4        2.81       -1.57      3.71 o 
   9   6   4        5.41       14.16      4.28 o 
  11   6   4       10.16       16.82      8.04 o 
 -12   7   4        0.96       -0.92      2.31 o 
 -11   7   4       77.49       73.90      4.37 o 
 -10   7   4       12.53        6.60      2.26 o 
  -9   7   4        9.45        4.16      2.04 o 
  -8   7   4        7.56        7.20      1.78 o 
  -7   7   4       77.20       79.10      3.01 o 
  -6   7   4      153.99      151.90      4.92 o 
  -5   7   4       14.95       12.89      1.41 o 
  -4   7   4       86.06       83.82      2.13 o 
  -3   7   4        4.49        4.07      0.64 o 
  -2   7   4       84.48       83.40      1.71 o 
  -1   7   4        0.82        0.64      1.02 o 
   0   7   4      345.79      355.00      7.03 o 
   1   7   4      823.46      823.74     20.41 o 
   2   7   4       33.40       25.05      1.21 o 
   3   7   4     1195.05     1197.60     64.20 o 
   4   7   4      128.06      126.77      8.28 o 
   5   7   4        4.72        5.84      1.28 o 
   6   7   4        2.82        1.04      2.61 o 
   7   7   4      282.36      280.22     16.50 o 
   8   7   4        0.27        1.80      4.34 o 
   9   7   4       50.08       43.60      7.43 o 
  10   7   4        2.92       -2.89      2.89 o 
 -11   8   4       22.46       19.67      3.01 o 
 -10   8   4       33.56       27.64      2.82 o 
  -9   8   4        4.90        4.10      1.73 o 
  -8   8   4      106.84      108.24      5.28 o 
  -7   8   4        0.41        1.62      1.86 o 
  -6   8   4        3.52        1.90      1.27 o 
  -5   8   4      121.57      112.26      3.48 o 
  -4   8   4        1.34        1.02      0.67 o 
  -3   8   4       97.74       90.84      2.67 o 
  -2   8   4       20.78       12.02      1.90 o 
  -1   8   4     1544.90     1428.90     33.15 o 
   0   8   4        3.95       13.14      1.28 o 
   1   8   4       52.81       42.18      1.65 o 
   2   8   4      240.58      206.92      5.49 o 
   3   8   4      241.52      232.53      7.66 o 
   4   8   4      759.89      776.07     31.13 o 
   5   8   4       27.98       39.60      6.23 o 
   6   8   4      250.68      250.82     14.59 o 
   7   8   4      148.90      147.68     13.25 o 
   8   8   4      101.82      101.25     10.80 o 
   9   8   4        0.58        1.45      2.35 o 
  -9   9   4        5.73        5.55      4.80 o 
  -8   9   4       19.93       20.27      2.83 o 
  -7   9   4       24.81       36.93      6.36 o 
  -6   9   4       38.95       34.65      3.20 o 
  -5   9   4       17.17       14.19      2.48 o 
  -4   9   4        6.01       -2.17      4.22 o 
  -3   9   4      180.65      162.37      5.38 o 
  -2   9   4       35.00       36.38      2.75 o 
  -1   9   4      273.50      232.77     10.61 o 
   0   9   4       24.56       21.37      5.49 o 
   1   9   4       66.16       50.64      5.36 o 
   2   9   4        6.94        6.27      2.89 o 
   3   9   4       28.82       12.77      3.29 o 
   4   9   4      137.76      145.91     10.74 o 
   5   9   4      218.39      212.15     16.55 o 
   6   9   4       33.41       26.02      7.29 o 
   7   9   4      117.32      133.69     12.12 o 
   8   9   4        2.63        2.72      5.35 o 
  -8  10   4      174.82      197.77     10.77 o 
  -7  10   4        1.52       -0.55      7.00 o 
  -6  10   4       62.96       71.87      5.14 o 
  -5  10   4        3.86        8.15      3.50 o 
  -4  10   4        3.26        2.95      3.59 o 
  -3  10   4      138.84      148.86      7.58 o 
  -2  10   4      282.73      283.11      9.12 o 
  -1  10   4        6.15        4.51      2.12 o 
   0  10   4       34.21       41.79      3.82 o 
   1  10   4        3.95        2.25      3.95 o 
   2  10   4       46.36       46.87      5.57 o 
   3  10   4       32.16       26.67      5.94 o 
   4  10   4      116.09      114.53     11.54 o 
   5  10   4       42.38       43.35      5.56 o 
   6  10   4        6.87       24.97      5.36 o 
  -5  11   4       20.57       32.30      4.93 o 
  -4  11   4       12.27       12.92      4.33 o 
  -3  11   4      125.62      124.95     10.96 o 
  -2  11   4        2.05        3.67      1.81 o 
  -1  11   4      184.29      195.32     11.89 o 
   0  11   4        4.68        6.13      5.08 o 
   1  11   4       31.05       38.58      5.44 o 
   2  11   4        1.50        0.06      4.39 o 
   3  11   4        2.18        0.62      4.41 o 
 -13   0   5        4.87       -0.07      4.05 o 
 -11   0   5      144.70      144.76     10.50 o 
  -9   0   5       16.59       14.83      4.40 o 
  -7   0   5       56.63       70.47      4.86 o 
  -5   0   5        4.27        6.85      1.74 o 
  -1   0   5      727.68      729.87     13.55 o 
   1   0   5      118.20      120.04      4.57 o 
   3   0   5       88.86       65.20      4.84 o 
   5   0   5       90.71       80.35      5.36 o 
   7   0   5      290.25      306.70     16.22 o 
   9   0   5       41.90       35.45      5.26 o 
 -14   1   5       17.30       14.51      2.89 o 
 -13   1   5       17.85       16.48      5.14 o 
 -12   1   5        2.70       11.84      8.61 o 
 -11   1   5        3.53       -0.08      3.53 o 
 -10   1   5       99.37      104.08      5.59 o 
  -9   1   5       77.85       83.68      4.54 o 
  -8   1   5       53.28       71.37      4.01 o 
  -7   1   5        0.95        0.20      2.03 o 
  -6   1   5     2603.12     2782.71     71.71 o 
  -5   1   5      276.40      306.98      6.16 o 
  -4   1   5       92.63       89.95      2.37 o 
  -3   1   5     2185.15     2211.90     35.50 o 
  -2   1   5      579.60      587.10      8.65 o 
  -1   1   5        0.11       -0.87      0.87 o 
   0   1   5      485.85      471.78     12.38 o 
   1   1   5        7.37        8.13      1.10 o 
   2   1   5       41.17       50.68      2.05 o 
   3   1   5      824.07      734.12     13.85 o 
   4   1   5      373.37      388.59      7.73 o 
   5   1   5        0.04       -2.60      2.60 o 
   6   1   5      112.73      117.54      5.60 o 
   7   1   5       23.16       28.28      3.79 o 
   8   1   5        6.37        6.50      3.65 o 
   9   1   5        1.08       -2.33      3.13 o 
  10   1   5        0.51       -3.64      3.64 o 
  12   1   5       24.35       24.43      4.98 o 
 -14   2   5       83.13       80.44      4.85 o 
 -13   2   5       26.60       40.71      6.59 o 
 -12   2   5       10.22        9.82      2.83 o 
 -11   2   5       78.22       82.71      8.36 o 
 -10   2   5       69.04       71.72      3.87 o 
  -9   2   5      114.90      116.39      8.86 o 
  -8   2   5       32.98       35.57      2.98 o 
  -7   2   5      553.08      580.97     17.11 o 
  -6   2   5       33.64       36.81      1.52 o 
  -5   2   5       77.05       80.93      2.22 o 
  -4   2   5       85.14       95.13      1.91 o 
  -3   2   5      266.15      272.78      4.29 o 
  -2   2   5      149.81      150.08      2.45 o 
  -1   2   5      166.48      186.91      4.38 o 
   0   2   5      162.19      169.09      2.99 o 
   1   2   5       88.74       87.20      1.93 o 
   2   2   5     1669.01     1610.39     55.63 o 
   3   2   5      462.51      434.83      6.86 o 
   4   2   5        0.79        3.77      2.18 o 
   5   2   5       17.64       16.76      1.96 o 
   6   2   5        1.21       -1.78      2.07 o 
   7   2   5       17.00       16.05      2.36 o 
   8   2   5        8.54        4.44      3.31 o 
   9   2   5        6.96        4.76      2.35 o 
  10   2   5       15.96       16.90      3.06 o 
  11   2   5       15.16        9.75      3.47 o 
  12   2   5       11.93       16.61      4.02 o 
 -14   3   5       32.77       39.51      4.25 o 
 -13   3   5        2.70        1.57      5.43 o 
 -12   3   5       21.01       22.15      3.91 o 
 -11   3   5       73.26       75.15      4.55 o 
 -10   3   5       46.08       50.58      4.05 o 
  -9   3   5       15.09       14.65      2.48 o 
  -8   3   5       60.55       51.97      3.18 o 
  -7   3   5      327.93      334.30      8.70 o 
  -6   3   5      133.26      147.23      3.98 o 
  -5   3   5       11.49       17.78      1.23 o 
  -4   3   5      326.83      306.69      4.06 o 
  -3   3   5       38.66       27.13      0.99 o 
  -2   3   5     2101.84     2166.81     46.04 o 
  -1   3   5     3481.87     3506.62     84.01 o 
   0   3   5      735.20      769.23     11.30 o 
   1   3   5      621.99      636.08     10.06 o 
   2   3   5       38.89       36.64      1.13 o 
   3   3   5       21.34       14.14      0.98 o 
   4   3   5       54.32       51.89      3.04 o 
   5   3   5       40.65       37.21      2.72 o 
   6   3   5      165.80      152.61      7.79 o 
   7   3   5        2.42       -0.98      2.66 o 
   8   3   5      116.43      119.30      6.39 o 
   9   3   5       53.24       45.43      4.13 o 
  10   3   5       52.07       50.57      4.44 o 
  11   3   5       15.90       24.52      3.32 o 
 -13   4   5        2.93        4.79      4.08 o 
 -12   4   5       95.73       96.24      6.13 o 
 -11   4   5       15.51       18.36      2.50 o 
 -10   4   5       88.96       92.65      4.38 o 
  -9   4   5        3.68        5.83      4.56 o 
  -8   4   5      259.84      257.10     13.50 o 
  -7   4   5       20.31       20.12      1.66 o 
  -6   4   5      795.02      828.34     13.10 o 
  -5   4   5      113.89      118.59      2.34 o 
  -4   4   5      280.93      259.35      4.12 o 
  -3   4   5        1.31        1.57      0.80 o 
  -2   4   5      208.19      216.45      2.97 o 
  -1   4   5       50.41       64.27      1.87 o 
   0   4   5        4.44        0.47      0.82 o 
   1   4   5      104.71       98.09      1.80 o 
   2   4   5      960.73      990.84     14.65 o 
   3   4   5      615.36      600.81     10.42 o 
   4   4   5       52.18       49.05      2.62 o 
   5   4   5        8.36        8.69      2.33 o 
   6   4   5      431.55      445.35     22.60 o 
   7   4   5      400.29      395.53     19.77 o 
   8   4   5      127.75      114.92     13.01 o 
   9   4   5       50.69       48.98      4.69 o 
  11   4   5       30.07       25.22      4.15 o 
 -13   5   5        7.00        6.14      6.63 o 
 -12   5   5        5.91        1.98      4.65 o 
 -11   5   5      318.80      346.02     14.82 o 
 -10   5   5      875.75      990.35     33.59 o 
  -9   5   5      311.29      330.31     13.30 o 
  -8   5   5       25.60       15.60      1.76 o 
  -7   5   5      513.70      544.72     10.04 o 
  -6   5   5      483.51      507.89     10.12 o 
  -5   5   5       84.02       90.28      2.54 o 
  -4   5   5       59.40       58.67      1.43 o 
  -3   5   5       53.17       38.07      1.50 o 
  -2   5   5       23.44       30.27      0.92 o 
  -1   5   5       18.41       17.18      0.78 o 
   0   5   5        0.29        0.39      0.65 o 
   1   5   5       58.05       63.75      1.64 o 
   2   5   5      198.90      184.99      3.11 o 
   3   5   5      261.86      270.77      7.59 o 
   4   5   5       38.11       33.09      2.09 o 
   5   5   5        3.18        1.17      2.30 o 
   6   5   5        0.01       -0.11      2.23 o 
   7   5   5        0.41        3.16      2.27 o 
   8   5   5       14.38       18.35      3.00 o 
   9   5   5       24.31       20.72      3.44 o 
  10   5   5        0.59       -0.25      5.43 o 
  11   5   5        0.49       -3.24      3.43 o 
 -12   6   5        1.28        2.87      4.75 o 
 -11   6   5       20.73       25.93      3.77 o 
 -10   6   5      550.47      579.79     22.18 o 
  -9   6   5        3.10        2.30      1.84 o 
  -8   6   5        7.26        2.47      2.37 o 
  -7   6   5      125.76      149.89      4.45 o 
  -6   6   5      249.87      224.52      5.92 o 
  -5   6   5      366.29      381.83      9.35 o 
  -4   6   5       34.79       35.72      1.48 o 
  -3   6   5      390.57      370.94      7.15 o 
  -2   6   5       14.08       17.40      1.36 o 
  -1   6   5       19.01       14.84      0.90 o 
   0   6   5        3.33        8.96      1.01 o 
   1   6   5      121.05      112.09      2.27 o 
   2   6   5        8.24       11.87      0.99 o 
   3   6   5      600.89      610.24     11.73 o 
   4   6   5       10.50        8.21      2.06 o 
   5   6   5       25.46       23.34      3.74 o 
   6   6   5        0.09        3.48      2.31 o 
   7   6   5       12.72       17.44      2.89 o 
   8   6   5        0.89        0.14      2.71 o 
   9   6   5        7.45        8.47      3.44 o 
  10   6   5       32.95       30.88      3.94 o 
 -12   7   5      120.44      118.80      7.54 o 
 -11   7   5      237.07      243.08      9.21 o 
 -10   7   5        5.17        3.44      2.09 o 
  -9   7   5       16.24       21.54      2.28 o 
  -8   7   5      201.10      207.71      6.67 o 
  -7   7   5        3.11        4.85      1.27 o 
  -6   7   5        1.08       -0.92      0.92 o 
  -5   7   5      111.76      110.96      2.81 o 
  -4   7   5      207.74      192.13      3.96 o 
  -3   7   5       28.73       27.79      1.14 o 
  -2   7   5       91.29       82.84      2.00 o 
  -1   7   5      126.17      126.13      3.10 o 
   0   7   5        0.30       -0.60      0.60 o 
   1   7   5       39.42       34.83      1.32 o 
   2   7   5      173.77      151.27      4.26 o 
   3   7   5      590.54      620.60     16.31 o 
   4   7   5      466.60      460.38     11.03 o 
   5   7   5       89.99       93.67      7.53 o 
   6   7   5      327.07      336.88     15.53 o 
   7   7   5        6.56        9.44      2.83 o 
   8   7   5        2.09        3.07      2.63 o 
   9   7   5        3.64       -3.93      3.93 o 
 -11   8   5       63.82       56.85      3.93 o 
 -10   8   5        2.55        4.84      2.13 o 
  -9   8   5        7.30        4.31      1.96 o 
  -8   8   5        7.55        8.14      1.84 o 
  -7   8   5      153.09      159.40      4.48 o 
  -6   8   5        0.39        5.72      1.77 o 
  -5   8   5      289.88      274.13      8.41 o 
  -4   8   5       92.22       83.20      3.30 o 
  -3   8   5       10.34        8.72      0.94 o 
  -2   8   5       69.40       65.12      1.87 o 
  -1   8   5        0.21        0.83      0.62 o 
   0   8   5       17.67       15.12      0.84 o 
   1   8   5       26.11       17.07      0.89 o 
   2   8   5     1326.79     1310.81     74.11 o 
   3   8   5       47.24       31.43      2.11 o 
   4   8   5        2.69        4.17      3.09 o 
   5   8   5      123.37      122.20      4.75 o 
   6   8   5      405.03      401.81     26.61 o 
   7   8   5      255.83      246.88     17.79 o 
   8   8   5        8.39        5.53      3.34 o 
  -9   9   5       36.57       29.76      3.86 o 
  -8   9   5        0.00        2.89      2.64 o 
  -7   9   5       42.71       39.77      8.44 o 
  -6   9   5       30.14       31.70      6.24 o 
  -5   9   5       39.03       39.75      3.81 o 
  -4   9   5        5.51        2.48      2.98 o 
  -3   9   5       42.84       34.44      2.86 o 
  -2   9   5       29.64       25.73      2.74 o 
  -1   9   5        3.52        5.05      2.77 o 
   0   9   5       93.03       76.76      3.75 o 
   1   9   5       44.65       38.46      5.43 o 
   2   9   5       66.66       59.85      6.94 o 
   3   9   5       17.62       23.51      5.85 o 
   4   9   5       21.79       13.55      4.13 o 
   5   9   5        4.79       -4.47      6.00 o 
   6   9   5       19.27       19.50      6.09 o 
   7   9   5       53.74       46.97      6.95 o 
  -8  10   5       36.67       36.12      6.00 o 
  -7  10   5      171.90      193.96     15.90 o 
  -6  10   5       45.36       58.10      4.63 o 
  -5  10   5      116.50      118.66      9.00 o 
  -4  10   5        0.33       -2.00      6.35 o 
  -3  10   5      124.78      142.71      8.58 o 
  -2  10   5       17.26       29.19      3.75 o 
  -1  10   5        3.45        8.08      2.33 o 
   0  10   5      264.00      280.64     12.57 o 
   1  10   5       82.25       66.60      8.12 o 
   2  10   5       17.89       15.78      5.25 o 
   3  10   5        6.74        2.67      5.17 o 
   4  10   5       33.59       24.70      5.54 o 
   5  10   5       58.90       61.34      8.53 o 
  -5  11   5      132.30      135.99      8.08 o 
  -4  11   5        0.70        5.27      2.74 o 
  -3  11   5       73.93       71.51      8.03 o 
  -2  11   5        4.78        3.89      2.81 o 
  -1  11   5       33.01       39.62      3.70 o 
   0  11   5      115.72      114.74     13.64 o 
   1  11   5        6.86        6.18      2.88 o 
   2  11   5       49.55       51.68      7.50 o 
 -14   0   6       58.11       52.24      6.98 o 
 -12   0   6       59.66       57.56      6.83 o 
 -10   0   6        4.40        4.93      3.33 o 
  -8   0   6      204.47      212.43     10.03 o 
  -6   0   6        4.43        5.99      2.46 o 
  -4   0   6      100.90      145.02      2.91 o 
  -2   0   6        2.76        4.29      1.87 o 
   2   0   6      124.99      121.81      4.12 o 
   4   0   6       28.81       20.48      4.85 o 
   6   0   6       75.14       71.33      5.97 o 
   8   0   6       33.89       42.62      6.17 o 
  10   0   6       13.48       17.75      4.93 o 
 -14   1   6        0.09       -2.72      2.72 o 
 -13   1   6        3.00       11.12      3.16 o 
 -12   1   6      139.31      157.99      7.10 o 
 -11   1   6       12.14        2.87      5.25 o 
 -10   1   6       98.49      101.40      5.74 o 
  -9   1   6       50.66       44.65      7.18 o 
  -8   1   6       51.68       52.60      3.03 o 
  -7   1   6      172.65      165.36      5.86 o 
  -6   1   6       41.06       32.50      3.15 o 
  -5   1   6       71.07       82.62      2.33 o 
  -4   1   6       36.09       56.38      1.33 o 
  -3   1   6     4569.81     4713.58    111.74 o 
  -2   1   6      613.84      692.69      9.51 o 
  -1   1   6       35.90       29.82      1.21 o 
   0   1   6      297.39      321.53      5.51 o 
   1   1   6       50.36       52.96      2.35 o 
   2   1   6      127.39      127.23      2.84 o 
   3   1   6       30.04       25.35      0.98 o 
   4   1   6        1.27       -0.26      3.15 o 
   5   1   6       17.95       18.24      2.40 o 
   6   1   6       73.54       53.95      3.75 o 
   7   1   6      172.10      195.07      8.53 o 
   8   1   6       27.69       21.02      3.33 o 
   9   1   6       60.26       64.60      6.39 o 
  10   1   6       62.28       59.67      4.40 o 
  11   1   6        6.66        3.53      4.65 o 
 -14   2   6       65.66       71.69      5.01 o 
 -13   2   6       48.40       43.43      4.78 o 
 -12   2   6       51.24       50.77      4.41 o 
 -11   2   6        2.34       -0.58      3.77 o 
 -10   2   6       19.07       13.22      6.64 o 
  -9   2   6       78.92       77.46      5.28 o 
  -8   2   6       82.69       78.84      3.61 o 
  -7   2   6       37.47       25.34      3.95 o 
  -6   2   6       43.55       57.45      5.93 o 
  -5   2   6       36.30       44.52      1.44 o 
  -4   2   6     1398.29     1444.92     21.93 o 
  -3   2   6        0.05       -0.15      0.80 o 
  -2   2   6       10.55        9.11      0.90 o 
  -1   2   6        3.07        3.98      1.02 o 
   0   2   6      151.12      154.26      3.49 o 
   1   2   6        2.63        0.02      1.05 o 
   2   2   6       27.80       23.31      1.41 o 
   3   2   6      231.76      248.90      4.37 o 
   4   2   6       17.42       19.50      2.72 o 
   5   2   6      369.04      365.64     12.79 o 
   6   2   6       36.38       36.57      3.98 o 
   7   2   6       34.45       41.33      6.27 o 
   8   2   6        6.12        2.12      2.78 o 
   9   2   6        5.82        3.80      5.03 o 
  10   2   6       10.93       11.64      6.41 o 
  11   2   6        4.71        4.34      3.17 o 
 -14   3   6        0.36       -2.89      2.89 o 
 -13   3   6       48.98       44.75      4.94 o 
 -12   3   6      156.91      153.21      7.49 o 
 -11   3   6       56.94       57.57      7.24 o 
  -9   3   6       51.83       51.21      5.03 o 
  -8   3   6      109.72      118.22      4.49 o 
  -7   3   6       23.78       26.80      2.46 o 
  -6   3   6       70.51       80.10      4.28 o 
  -5   3   6      245.73      256.04      4.71 o 
  -4   3   6       19.76       22.82      1.10 o 
  -3   3   6      321.39      336.00      6.43 o 
  -2   3   6       56.38       67.55      1.50 o 
  -1   3   6      153.24      147.00      2.46 o 
   0   3   6      174.22      159.95      2.60 o 
   1   3   6     1234.59     1267.99     21.80 o 
   2   3   6     1556.77     1588.86     25.87 o 
   3   3   6       61.89       62.79      2.19 o 
   4   3   6       59.74       60.61      3.85 o 
   5   3   6       28.68       41.10      5.65 o 
   6   3   6       77.36       76.42      7.97 o 
   7   3   6       26.99       31.40      5.62 o 
   8   3   6        0.46        0.64      3.93 o 
   9   3   6       66.65       69.56      5.19 o 
  10   3   6        3.21        3.98      4.04 o 
  11   3   6       41.89       39.25      5.09 o 
 -13   4   6       23.09       30.02      4.59 o 
 -12   4   6       10.77        6.74      3.22 o 
 -11   4   6       25.59       18.87      2.96 o 
 -10   4   6        0.06       -1.39      4.53 o 
  -9   4   6      179.52      175.96      5.27 o 
  -8   4   6       38.61       36.16      2.07 o 
  -7   4   6       50.18       49.56      4.35 o 
  -6   4   6        1.93        2.93      1.70 o 
  -5   4   6      385.07      350.69      5.12 o 
  -4   4   6      100.09       94.31      2.05 o 
  -3   4   6      215.02      215.79      3.66 o 
  -2   4   6       18.69       15.59      0.92 o 
  -1   4   6      700.95      682.88     14.69 o 
   0   4   6       37.66       31.42      1.17 o 
   1   4   6        0.43        0.81      0.86 o 
   2   4   6       79.19       92.71      2.14 o 
   3   4   6       39.18       30.71      1.16 o 
   4   4   6      195.82      186.17      7.88 o 
   5   4   6      408.67      401.62     15.71 o 
   6   4   6      111.22      108.82      6.88 o 
   7   4   6        2.32        6.91      2.57 o 
   8   4   6        9.19        5.84      2.93 o 
   9   4   6       69.97       66.17      4.50 o 
  10   4   6       86.31       69.14      5.47 o 
  11   4   6       17.66       11.41      4.86 o 
 -13   5   6        7.95        4.53      3.65 o 
 -12   5   6       38.11       40.93      5.64 o 
 -11   5   6      111.57       98.54      5.64 o 
 -10   5   6        0.94        1.31      2.26 o 
  -9   5   6       59.72       57.51      3.87 o 
  -8   5   6      834.46      916.90     16.79 o 
  -7   5   6     2807.87     3002.16     85.06 o 
  -6   5   6      649.03      639.94     14.05 o 
  -5   5   6        7.46        7.04      1.06 o 
  -4   5   6      251.22      243.38      4.84 o 
  -3   5   6     1722.43     1665.42     43.76 o 
  -2   5   6        6.67        8.44      0.81 o 
  -1   5   6        2.19        1.12      1.00 o 
   0   5   6        0.01       -0.70      0.75 o 
   1   5   6        0.44        2.99      0.89 o 
   2   5   6       70.46       70.22      1.76 o 
   3   5   6        2.04        3.08      0.88 o 
   5   5   6       90.64       77.20     10.26 o 
   6   5   6      127.44      122.27      6.90 o 
   7   5   6        0.59       -0.52      2.95 o 
   8   5   6        2.10        6.80      3.50 o 
   9   5   6        8.28        8.43      3.16 o 
  10   5   6       18.79       15.26      3.85 o 
 -12   6   6        2.76        9.53      3.75 o 
 -11   6   6      493.76      514.32     18.25 o 
 -10   6   6       91.63      100.10      5.89 o 
  -9   6   6       24.47       30.41      3.71 o 
  -8   6   6      111.28      131.09      4.46 o 
  -7   6   6      306.87      307.24      8.00 o 
  -6   6   6        2.12       -0.01      1.83 o 
  -5   6   6       10.97        8.82      0.83 o 
  -4   6   6      311.05      351.58      6.46 o 
  -3   6   6       18.19       11.19      0.83 o 
  -2   6   6      190.96      211.36      4.48 o 
  -1   6   6       46.01       43.45      1.30 o 
   0   6   6      224.30      212.49      3.91 o 
   1   6   6        8.88       12.02      1.13 o 
   2   6   6        0.76        1.33      0.87 o 
   3   6   6        0.86        2.82      1.23 o 
   4   6   6       72.65       69.37      3.35 o 
   5   6   6       17.49        5.96      2.82 o 
   6   6   6      153.32      136.49      7.46 o 
   7   6   6        7.67        4.13      3.59 o 
   8   6   6        0.00       -1.24      1.82 o 
   9   6   6        0.00       -1.89      4.89 o 
 -11   7   6      109.96       98.99      6.03 o 
 -10   7   6       31.10       29.90      2.35 o 
  -9   7   6      145.52      150.75      6.42 o 
  -8   7   6      559.56      545.54     21.72 o 
  -7   7   6       41.22       32.55      2.02 o 
  -6   7   6       60.50       53.69      3.14 o 
  -5   7   6      223.72      222.25      5.43 o 
  -4   7   6       66.05       57.20      2.03 o 
  -3   7   6        3.04        5.09      1.11 o 
  -2   7   6      343.28      344.82      6.85 o 
  -1   7   6      237.11      220.79      4.32 o 
   0   7   6       17.90       16.47      1.03 o 
   1   7   6      158.78      142.96      3.65 o 
   2   7   6       56.25       53.70      2.25 o 
   3   7   6        0.50        1.10      1.06 o 
   4   7   6        8.39        7.51      1.71 o 
   5   7   6      351.59      351.29     12.69 o 
   7   7   6      168.49      161.79     10.37 o 
   8   7   6       49.27       55.08      4.57 o 
 -10   8   6       44.98       57.08      6.88 o 
  -9   8   6        0.65        0.69      1.67 o 
  -8   8   6       68.71       77.04      5.88 o 
  -7   8   6       17.78       11.97      1.53 o 
  -6   8   6        0.72        0.06      1.85 o 
  -5   8   6       14.42       16.31      1.62 o 
  -4   8   6      235.85      229.27      6.31 o 
  -3   8   6       46.86       35.08      2.05 o 
  -2   8   6      301.97      277.74      6.49 o 
  -1   8   6      306.23      299.01      7.47 o 
   0   8   6        5.01        6.05      1.52 o 
   1   8   6        2.28        2.31      1.00 o 
   2   8   6        8.19        7.42      2.03 o 
   3   8   6        1.33       -0.01      1.71 o 
   4   8   6       37.94       41.30      3.53 o 
   5   8   6      549.75      564.95     19.89 o 
   6   8   6      118.08      111.30      5.83 o 
   7   8   6       26.64       20.17      5.35 o 
   8   8   6       55.64       43.02      5.64 o 
  -9   9   6        0.37       -2.15      4.51 o 
  -8   9   6       10.48       16.66      6.12 o 
  -7   9   6        0.11       -1.05      4.90 o 
  -6   9   6       27.29       31.97      3.76 o 
  -5   9   6       28.33       32.90      4.68 o 
  -4   9   6       42.50       49.92      4.00 o 
  -3   9   6       62.11       61.54      3.45 o 
  -2   9   6       14.34       10.14      3.13 o 
  -1   9   6       19.55       15.52      1.95 o 
   0   9   6       20.94       21.41      2.66 o 
   1   9   6       29.14       25.08      3.39 o 
   2   9   6       19.08       15.89      4.78 o 
   3   9   6        7.51        4.97      4.50 o 
   4   9   6       18.05       11.37      3.76 o 
   6   9   6        2.14        6.96      5.68 o 
  -7  10   6      149.87      176.71     10.00 o 
  -6  10   6       65.16       60.38      8.82 o 
  -5  10   6       29.72       30.57      3.11 o 
  -4  10   6      167.47      178.16      9.57 o 
  -3  10   6       38.42       42.11      7.23 o 
  -2  10   6       28.34       31.78      3.05 o 
  -1  10   6        0.35       -3.66      3.66 o 
   0  10   6      127.47      129.39     10.76 o 
   1  10   6       15.48       31.12      5.45 o 
   2  10   6       21.17       41.49      5.82 o 
   3  10   6      192.83      197.16     19.01 o 
   4  10   6        9.32       16.65      4.52 o 
  -3  11   6      156.94      187.83     16.03 o 
  -2  11   6      111.19      129.81      9.81 o 
  -1  11   6        0.34       -1.10      2.29 o 
   0  11   6       56.80       55.83      7.19 o 
   1  11   6       25.09       16.81      3.56 o 
 -13   0   7      145.69      148.90     11.93 o 
 -11   0   7      138.67      165.47      8.20 o 
  -7   0   7        0.16        5.19      3.61 o 
  -5   0   7      198.32      226.42      5.62 o 
  -3   0   7      243.91      291.62      9.85 o 
  -1   0   7       36.34       35.94      1.69 o 
   1   0   7       67.01       77.99      3.25 o 
   5   0   7        4.19        1.92      4.23 o 
   7   0   7        0.97        8.31      4.37 o 
   9   0   7        4.26        2.49      5.10 o 
  11   0   7        1.16       -2.73      2.73 o 
 -14   1   7      127.53      131.77      7.13 o 
 -13   1   7      207.05      203.64      9.11 o 
 -12   1   7      216.23      228.59     16.24 o 
 -11   1   7        1.26        1.22      3.16 o 
 -10   1   7        5.49        2.95      4.07 o 
  -9   1   7      355.39      367.41     11.42 o 
  -8   1   7       26.61       25.60      2.90 o 
  -7   1   7      188.18      204.79      8.75 o 
  -6   1   7      131.13      140.40      4.17 o 
  -5   1   7       32.33       32.70      1.46 o 
  -4   1   7       78.04       69.21      1.44 o 
  -3   1   7        5.58        2.11      1.28 o 
  -2   1   7       34.69       34.28      1.33 o 
  -1   1   7      305.02      359.40      6.68 o 
   0   1   7     2488.27     2714.56     98.38 o 
   1   1   7      319.33      357.43      7.93 o 
   2   1   7       22.25       20.38      1.83 o 
   3   1   7        6.19        5.37      0.62 o 
   4   1   7        4.42        2.59      5.77 o 
   5   1   7       26.04       26.86      3.25 o 
   6   1   7        4.01        4.70      4.88 o 
   7   1   7        1.20        3.50      3.65 o 
   8   1   7       10.90        7.13      3.76 o 
   9   1   7        0.09        4.02      3.51 o 
  10   1   7       50.45       48.78      5.19 o 
  11   1   7       23.07       24.74      3.45 o 
 -14   2   7       10.51        4.86      3.09 o 
 -13   2   7      360.44      366.51     14.70 o 
 -12   2   7     1328.60     1474.91     53.27 o 
 -11   2   7      139.77      143.90     11.82 o 
 -10   2   7       15.17       20.51      3.32 o 
  -9   2   7        0.08        0.82      2.76 o 
  -8   2   7      122.72      124.22      5.27 o 
  -7   2   7        0.06        2.48      2.48 o 
  -6   2   7      428.02      403.08      8.36 o 
  -5   2   7       36.85       26.62      1.20 o 
  -4   2   7        3.38        1.09      0.79 o 
  -3   2   7        3.08        7.23      1.67 o 
  -2   2   7        0.59       -0.27      1.49 o 
  -1   2   7     1019.26     1059.56     20.48 o 
   0   2   7       18.76       16.25      0.95 o 
   1   2   7       18.74       24.70      1.63 o 
   2   2   7       13.01       18.34      1.91 o 
   3   2   7        5.92        5.73      0.71 o 
   4   2   7        0.40        4.29      2.63 o 
   5   2   7      113.62      120.36      5.56 o 
   6   2   7       46.48       48.36      4.01 o 
   7   2   7        0.70       -2.38      5.73 o 
   8   2   7       32.61       35.34      4.03 o 
   9   2   7        1.61       -1.85      3.27 o 
  10   2   7       36.23       51.65      7.88 o 
  11   2   7        5.91       14.60      5.09 o 
 -14   3   7       26.72       34.85      5.60 o 
 -13   3   7        1.29       15.86      6.11 o 
 -12   3   7       30.24       29.71      3.91 o 
 -11   3   7        0.29       -2.98      2.98 o 
 -10   3   7      127.78      125.28      5.21 o 
  -9   3   7      577.24      600.46     11.96 o 
  -8   3   7       14.61        3.16      4.22 o 
  -7   3   7        9.93       15.90      3.54 o 
  -6   3   7       61.68       65.07      2.44 o 
  -5   3   7      108.01      110.20      2.48 o 
  -4   3   7        6.40        4.73      1.29 o 
  -3   3   7      375.39      360.97      5.77 o 
  -2   3   7      265.70      282.18      4.55 o 
  -1   3   7      111.87      104.79      4.00 o 
   0   3   7      239.04      230.67      4.86 o 
   1   3   7       27.01       23.13      1.29 o 
   2   3   7        2.18        0.59      0.89 o 
   3   3   7      108.59       99.98      3.72 o 
   5   3   7      397.01      394.62     14.93 o 
   6   3   7       10.30       12.58      3.56 o 
   7   3   7        0.68        2.84      3.96 o 
   8   3   7        4.34        2.32      3.66 o 
   9   3   7       73.31       78.39      5.17 o 
  10   3   7        1.48        4.53      3.39 o 
 -13   4   7        2.61        9.94      3.81 o 
 -12   4   7      162.13      158.36     14.80 o 
 -11   4   7        4.63        3.63      2.39 o 
 -10   4   7       74.94       72.76      7.24 o 
  -9   4   7        1.02       -0.50      1.52 o 
  -7   4   7        4.14        5.94      1.74 o 
  -6   4   7       64.01       57.20      2.15 o 
  -5   4   7      145.33      147.43      3.86 o 
  -4   4   7      124.33      119.80      3.27 o 
  -3   4   7       32.58       17.11      1.54 o 
  -2   4   7      132.30      110.85      2.67 o 
  -1   4   7      326.66      320.75      5.04 o 
   0   4   7       22.12       25.30      1.49 o 
   1   4   7        1.90       -0.17      1.04 o 
   2   4   7      327.47      333.57      9.33 o 
   3   4   7       78.56       84.65      2.27 o 
   4   4   7       30.15       22.84      2.36 o 
   5   4   7       40.74       34.34      3.54 o 
   6   4   7       11.05       16.06      3.26 o 
   7   4   7      118.88      107.91      6.40 o 
   8   4   7      162.77      150.65     11.23 o 
   9   4   7        2.60        1.13      2.97 o 
  10   4   7        2.02       -2.90      5.33 o 
 -13   5   7       52.22       45.88      5.01 o 
 -12   5   7       49.55       42.34      4.66 o 
 -11   5   7       64.75       56.48      4.71 o 
 -10   5   7       17.33       22.48      4.14 o 
  -9   5   7      206.05      192.54      7.85 o 
  -8   5   7       32.52       23.08      2.16 o 
  -7   5   7       95.23       90.72      3.28 o 
  -6   5   7      313.14      314.14      7.66 o 
  -5   5   7     1703.53     1758.25     57.53 o 
  -3   5   7      811.74      757.32     15.24 o 
  -2   5   7       26.10       23.16      1.42 o 
  -1   5   7        0.79        1.37      0.65 o 
   0   5   7     1432.88     1487.91     24.24 o 
   1   5   7        6.46        5.18      0.92 o 
   2   5   7      101.13      101.75      2.64 o 
   3   5   7        5.42        5.58      1.04 o 
   4   5   7        2.47        6.34      1.95 o 
   6   5   7       10.29        7.31      2.64 o 
   7   5   7       33.86       28.95      3.92 o 
   8   5   7       41.94       42.67      4.41 o 
   9   5   7       50.42       45.63      4.58 o 
 -12   6   7       22.17       21.68      2.99 o 
 -11   6   7        0.05        1.27      2.34 o 
 -10   6   7       79.70       77.67      3.81 o 
  -9   6   7        0.67       -1.39      1.39 o 
  -8   6   7     1084.29     1064.62     30.27 o 
  -7   6   7       42.41       45.88      2.27 o 
  -6   6   7      149.15      143.66      4.73 o 
  -5   6   7      304.60      325.24      9.28 o 
  -4   6   7        2.19        2.99      1.11 o 
  -3   6   7        5.53        5.64      0.97 o 
  -2   6   7        0.11       -0.06      0.87 o 
  -1   6   7      131.33      148.88      3.23 o 
   0   6   7       70.49       76.87      2.11 o 
   1   6   7        4.03        1.52      1.18 o 
   2   6   7        2.91       -1.57      5.09 o 
   3   6   7       27.83       25.47      3.08 o 
   4   6   7        0.80        1.46      1.92 o 
   5   6   7       12.16       11.55      2.47 o 
   7   6   7       19.41       17.34      3.48 o 
   8   6   7        8.69        4.68      2.69 o 
   9   6   7       46.18       34.77      3.84 o 
 -11   7   7        0.90        2.65      1.65 o 
 -10   7   7       23.45       20.65      3.80 o 
  -9   7   7        9.02       12.50      2.45 o 
  -8   7   7       87.77       82.91      5.54 o 
  -7   7   7       85.48       86.84      3.70 o 
  -6   7   7       54.25       55.34      3.35 o 
  -5   7   7      649.91      596.87     15.97 o 
  -4   7   7       56.42       42.62      2.29 o 
  -3   7   7       18.25       20.41      2.59 o 
  -2   7   7       77.91       74.34      2.02 o 
  -1   7   7      308.00      305.47      6.92 o 
   0   7   7       11.66        9.05      1.04 o 
   1   7   7      294.34      286.84      7.52 o 
   2   7   7      128.53      130.62      3.91 o 
   3   7   7       43.68       38.21      2.53 o 
   4   7   7      117.89      123.67      5.42 o 
   5   7   7        1.68       -1.03      2.71 o 
   6   7   7        0.04        2.90      2.13 o 
 -10   8   7       81.71       77.01      4.27 o 
  -9   8   7        5.15        8.40      2.19 o 
  -8   8   7       20.58       20.53      1.78 o 
  -7   8   7       17.01       12.03      2.11 o 
  -6   8   7        0.69        0.14      1.42 o 
  -5   8   7       33.55       32.51      2.87 o 
  -4   8   7        8.25        2.91      1.45 o 
  -3   8   7        5.64        6.60      1.42 o 
  -2   8   7      125.73      122.09      3.54 o 
  -1   8   7       98.13       90.72      4.65 o 
   0   8   7      133.97      121.25      3.53 o 
   1   8   7       99.97       90.38      3.27 o 
   2   8   7      298.33      294.78      8.92 o 
   3   8   7        2.55        4.34      1.41 o 
   4   8   7       26.05       24.36      3.08 o 
   5   8   7       10.17       12.36      2.57 o 
   6   8   7        9.94       17.02      2.69 o 
  -9   9   7      378.85      448.14     33.90 o 
  -8   9   7       12.48       15.93      4.91 o 
  -7   9   7        2.42        0.33      5.02 o 
  -6   9   7       11.22        9.27      5.30 o 
  -5   9   7       43.24       63.72      3.99 o 
  -4   9   7       59.52       57.47      9.17 o 
  -3   9   7        1.83        3.47      2.25 o 
  -2   9   7       52.27       52.69      2.99 o 
  -1   9   7       33.00       35.07      3.53 o 
   0   9   7       38.11       40.17      4.28 o 
   1   9   7        0.28        2.96      2.91 o 
   2   9   7       86.88       80.04      8.19 o 
   3   9   7       12.59       21.47      5.60 o 
   4   9   7       21.18       24.01      5.01 o 
   5   9   7        8.95        0.71      5.36 o 
  -6  10   7        2.09        4.86      7.02 o 
  -5  10   7        0.06       -3.93      3.93 o 
  -4  10   7      156.23      171.88     10.80 o 
  -3  10   7       75.96       83.88      6.03 o 
  -2  10   7        2.57       -1.39      2.31 o 
  -1  10   7       65.88       58.57      4.76 o 
   0  10   7       21.06       25.27      2.60 o 
   1  10   7        1.35        2.49      3.04 o 
   2  10   7       12.50       11.84      5.41 o 
   3  10   7       80.07       81.50     10.96 o 
 -14   0   8      259.86      258.79     16.71 o 
 -12   0   8       54.37       51.93      7.92 o 
 -10   0   8       38.72       43.22      4.63 o 
  -8   0   8       45.50       50.59      5.98 o 
  -6   0   8      813.74      767.57     18.95 o 
  -4   0   8        8.49        8.43      3.39 o 
  -2   0   8      271.26      297.46      9.77 o 
   0   0   8      537.65      530.78     24.01 o 
   2   0   8       33.62       44.77      3.76 o 
   6   0   8      610.04      707.83     40.85 o 
   8   0   8       12.16       17.69      5.69 o 
  10   0   8       19.55       19.07      4.95 o 
 -14   1   8        9.83        8.82      4.39 o 
 -13   1   8      165.80      173.69      9.26 o 
 -12   1   8       56.76       54.59      4.35 o 
 -11   1   8      331.21      343.43     11.24 o 
 -10   1   8      340.40      365.67      9.92 o 
  -9   1   8       56.61       52.83      5.03 o 
  -8   1   8        4.38        1.13      2.81 o 
  -7   1   8       26.03       21.38      2.87 o 
  -6   1   8      193.84      195.47      4.09 o 
  -5   1   8      343.53      363.01      6.77 o 
  -4   1   8       90.33      105.97      3.49 o 
  -3   1   8       66.88       87.21      3.57 o 
  -2   1   8        1.07        0.20      1.05 o 
  -1   1   8        0.87        1.44      0.95 o 
   0   1   8       14.80       24.13      2.40 o 
   1   1   8       10.05        9.88      2.40 o 
   2   1   8      319.38      350.11     10.72 o 
   3   1   8      627.71      692.52     21.18 o 
   5   1   8       13.31       12.55      3.40 o 
   6   1   8       39.08       51.08      4.35 o 
   7   1   8        3.75       10.41      3.74 o 
   8   1   8        0.02        4.32      2.78 o 
   9   1   8        2.46        3.18      7.70 o 
  10   1   8        0.32        0.87      2.55 o 
 -14   2   8       89.47       92.48      6.86 o 
 -13   2   8      100.89       99.14      6.17 o 
 -12   2   8       68.74       64.78      5.20 o 
 -11   2   8      160.61      159.66     11.17 o 
 -10   2   8      927.35      951.40     35.82 o 
  -9   2   8     3245.14     3457.07    141.28 o 
  -8   2   8      220.22      230.71      6.91 o 
  -7   2   8        0.06       -0.07      0.96 o 
  -6   2   8      193.90      173.35      3.78 o 
  -5   2   8      300.97      301.14      5.31 o 
  -4   2   8       18.66       18.47      1.77 o 
  -3   2   8      726.68      701.14     15.68 o 
  -2   2   8       22.75       14.47      1.42 o 
  -1   2   8       14.56       19.12      1.45 o 
   0   2   8       13.50       14.87      1.57 o 
   1   2   8       17.62       12.53      1.55 o 
   2   2   8      227.79      242.66      8.90 o 
   3   2   8        7.32       12.43      2.67 o 
   5   2   8        4.41        5.29      3.30 o 
   6   2   8        1.33        2.06      3.60 o 
   7   2   8        8.04        3.09      3.95 o 
   8   2   8       70.77       79.63      7.47 o 
   9   2   8        0.42        0.29      3.82 o 
  10   2   8        0.05       -3.53      3.53 o 
 -13   3   8        0.99        3.83      3.06 o 
 -12   3   8        1.14        2.94      3.24 o 
 -11   3   8       17.55       18.60      3.52 o 
 -10   3   8       72.26       74.21      5.08 o 
  -9   3   8       18.12       18.29      1.68 o 
  -8   3   8       17.22       14.53      2.61 o 
  -7   3   8      156.28      154.51      4.17 o 
  -6   3   8     1305.60     1273.56     26.67 o 
  -5   3   8        8.26        5.61      1.49 o 
  -4   3   8       25.61       19.78      1.92 o 
  -3   3   8        0.03        1.66      1.77 o 
  -2   3   8       55.18       55.04      2.43 o 
  -1   3   8       60.24       58.60      1.92 o 
   0   3   8      631.62      620.42     12.97 o 
   1   3   8       65.13       68.48      2.97 o 
   2   3   8       88.06       88.55      3.86 o 
   3   3   8       48.22       46.27      1.72 o 
   5   3   8       38.28       41.20      4.12 o 
   6   3   8       26.79       34.74      3.64 o 
   7   3   8       80.55       64.45      4.65 o 
   8   3   8       74.33       71.83      5.05 o 
   9   3   8       17.95       23.21      3.92 o 
  10   3   8        7.91        5.95      2.86 o 
 -13   4   8       58.58       51.67      7.97 o 
 -12   4   8       31.54       27.16      3.51 o 
 -11   4   8        1.38        2.23      2.86 o 
 -10   4   8       10.38       11.86      3.41 o 
  -9   4   8      244.61      237.43     13.96 o 
  -8   4   8        5.83        3.94      1.64 o 
  -7   4   8      193.90      188.03      4.70 o 
  -6   4   8        0.13       -1.58      1.58 o 
  -5   4   8       90.60       94.80      3.35 o 
  -4   4   8       13.31        7.26      2.08 o 
  -3   4   8       53.30       61.40      2.31 o 
  -2   4   8      403.68      392.42      7.98 o 
  -1   4   8      941.08      922.88     19.84 o 
   0   4   8       30.83       28.21      1.61 o 
   1   4   8       15.82       19.44      1.63 o 
   2   4   8      357.13      374.84      6.98 o 
   3   4   8      134.17      138.40      3.70 o 
   4   4   8        4.19        5.75      1.22 o 
   7   4   8       27.73       36.22      9.13 o 
   8   4   8       19.05       17.23      3.78 o 
   9   4   8        0.20       -4.18      4.18 o 
 -12   5   8        0.29        3.55      2.65 o 
 -11   5   8        1.20        1.00      2.34 o 
 -10   5   8       63.56       58.93      3.19 o 
  -9   5   8      178.25      179.20      6.23 o 
  -8   5   8      203.28      213.72     10.27 o 
  -7   5   8       23.56       25.39      1.76 o 
  -6   5   8      436.86      393.08     10.52 o 
  -5   5   8       37.52       39.39      3.67 o 
  -4   5   8      364.12      354.18      8.91 o 
  -3   5   8      602.86      590.21     12.67 o 
  -2   5   8     1931.18     2001.83     65.72 o 
  -1   5   8     2290.25     2317.03     92.82 o 
   0   5   8      456.14      459.77      6.76 o 
   1   5   8        0.00        0.56      1.55 o 
   2   5   8       75.36       78.02      2.59 o 
   3   5   8      419.66      475.04     16.11 o 
   4   5   8       11.55       10.15      1.22 o 
   5   5   8       73.60       78.35      4.11 o 
   8   5   8       17.39       12.92      4.23 o 
   9   5   8        5.26       -1.38      2.88 o 
 -12   6   8        0.10       -0.86      3.20 o 
 -11   6   8       65.60       63.01      4.76 o 
 -10   6   8       17.25       10.18      1.77 o 
  -9   6   8        8.34        8.79      2.74 o 
  -8   6   8        8.22        9.72      2.02 o 
  -7   6   8      164.32      169.54      6.02 o 
  -6   6   8       18.49        6.41      2.18 o 
  -5   6   8     1368.69     1251.60     43.91 o 
  -4   6   8        1.92        0.33      1.46 o 
  -3   6   8      199.75      194.40      4.04 o 
  -2   6   8      280.88      285.69      5.64 o 
  -1   6   8      172.75      170.50      4.54 o 
   0   6   8       49.39       42.41      1.84 o 
   1   6   8        3.13        4.91      1.35 o 
   2   6   8        1.70        2.74      1.95 o 
   3   6   8      132.17      142.61      4.16 o 
   5   6   8        7.27        2.65      2.32 o 
   6   6   8        0.00        1.30      2.60 o 
   7   6   8        0.29        1.10      1.79 o 
   8   6   8        7.10        6.80      4.63 o 
 -11   7   8       30.35       35.35      3.23 o 
 -10   7   8        3.86       -0.76      1.72 o 
  -9   7   8        3.83        1.48      1.39 o 
  -8   7   8       16.21        9.02      1.70 o 
  -7   7   8      130.59      128.57      5.13 o 
  -6   7   8       57.94       54.95      3.45 o 
  -5   7   8       19.74       22.23      1.98 o 
  -4   7   8       33.96       36.28      2.76 o 
  -3   7   8        0.41        6.61      1.99 o 
  -2   7   8      367.29      313.29      8.12 o 
  -1   7   8       28.38       25.18      1.84 o 
   0   7   8        2.10       -0.27      2.05 o 
   1   7   8        0.13       -1.27      1.68 o 
   2   7   8      227.46      241.67      7.49 o 
   3   7   8       15.51       16.43      2.50 o 
   4   7   8       93.75       99.26      3.84 o 
   5   7   8       29.92       31.36      2.42 o 
   6   7   8       15.05       14.90      2.57 o 
   7   7   8       40.19       32.00      3.16 o 
 -10   8   8        3.38        3.04      2.97 o 
  -9   8   8        0.17        2.14      2.54 o 
  -8   8   8       69.65       68.69      4.34 o 
  -7   8   8      118.86      124.64      4.77 o 
  -6   8   8       57.59       64.36      2.87 o 
  -5   8   8       16.97       20.63      1.77 o 
  -4   8   8        1.49        2.22      1.32 o 
  -3   8   8        1.55       -0.23      1.12 o 
  -2   8   8        9.70        7.00      1.12 o 
  -1   8   8        1.45        2.00      1.47 o 
   0   8   8        1.83        2.19      1.53 o 
   1   8   8      151.23      139.05      5.18 o 
   2   8   8        2.20        3.47      1.54 o 
   3   8   8      124.75      120.53      5.47 o 
   4   8   8        6.47        6.09      2.12 o 
   5   8   8      148.23      143.59      6.48 o 
   6   8   8        9.03        7.35      3.38 o 
  -8   9   8        0.23       -1.68      5.74 o 
  -7   9   8       33.96       44.34      6.43 o 
  -6   9   8      387.10      436.82     21.33 o 
  -5   9   8       14.03       15.87      3.13 o 
  -4   9   8       15.60        6.84      4.87 o 
  -3   9   8       26.31       28.15      2.65 o 
  -2   9   8       67.06       81.38      6.32 o 
  -1   9   8       96.41      105.94      5.99 o 
   0   9   8        2.90       -0.63      2.26 o 
   1   9   8       18.66       13.89      2.56 o 
   2   9   8        9.76        2.22      5.01 o 
   3   9   8        5.28        8.48      4.38 o 
   4   9   8        0.00       -2.27      3.32 o 
  -5  10   8       13.96       16.33      5.87 o 
  -4  10   8       73.44       75.68      5.04 o 
  -3  10   8        8.13        1.40      3.23 o 
  -2  10   8        8.02        2.70      4.84 o 
  -1  10   8       83.21       93.87      8.05 o 
   0  10   8       44.60       44.42      3.38 o 
   1  10   8        2.62        0.59      1.79 o 
 -13   0   9       30.74       29.04      4.65 o 
 -11   0   9      497.12      537.09     18.72 o 
  -9   0   9       19.04       20.96      5.02 o 
  -7   0   9       10.31        7.46      2.06 o 
  -5   0   9       40.67       39.96      3.88 o 
  -3   0   9     1180.78     1150.19     42.08 o 
  -1   0   9        8.44        6.65      2.37 o 
   1   0   9      292.64      294.04     12.88 o 
   3   0   9      240.06      234.47     11.11 o 
   7   0   9      118.10      127.18     10.89 o 
   9   0   9      112.61       97.97     10.72 o 
 -13   1   9       60.97       59.53      4.97 o 
 -12   1   9        2.01        6.24      3.62 o 
 -11   1   9        7.41        4.05      4.43 o 
 -10   1   9      459.90      466.27     16.90 o 
  -9   1   9        0.11       -1.42      4.58 o 
  -8   1   9      467.99      422.24     10.06 o 
  -7   1   9      252.03      241.67     14.91 o 
  -6   1   9       38.36       29.85      2.85 o 
  -5   1   9        6.32        3.52      2.11 o 
  -4   1   9       33.69       31.74      3.18 o 
  -3   1   9       20.95       13.66      1.96 o 
  -2   1   9      514.95      525.51     10.51 o 
  -1   1   9        6.67        7.26      1.70 o 
   0   1   9        1.83        2.81      1.51 o 
   1   1   9        0.05       -0.49      1.86 o 
   2   1   9       69.24       74.19      4.69 o 
   3   1   9       90.75       94.75      2.39 o 
   4   1   9        1.26        4.04      6.28 o 
   7   1   9        0.22       -1.13      4.76 o 
   8   1   9        2.18        1.03      2.46 o 
   9   1   9       27.17       19.45      4.20 o 
 -13   2   9       46.15       31.87      5.10 o 
 -12   2   9      126.01      130.66      5.85 o 
 -11   2   9      205.15      197.75      6.53 o 
 -10   2   9       10.27        7.81      2.75 o 
  -9   2   9      156.94      152.84      6.55 o 
  -8   2   9      630.29      601.35     20.45 o 
  -7   2   9     1438.06     1463.31     39.65 o 
  -6   2   9     3572.70     3467.11     87.65 o 
  -5   2   9      152.84      157.09      5.57 o 
  -4   2   9        0.00       -0.21      1.90 o 
  -3   2   9      472.80      472.03     18.30 o 
  -2   2   9      127.36      126.14      3.51 o 
  -1   2   9       13.69       12.53      1.49 o 
   0   2   9      285.93      281.17      7.51 o 
   1   2   9       35.12       36.32      2.38 o 
   2   2   9       37.67       38.55      4.38 o 
   3   2   9       27.49       28.67      1.76 o 
   4   2   9        0.63       -0.91      2.41 o 
   5   2   9       26.86       29.73      2.74 o 
   6   2   9        0.00        1.75      2.31 o 
   7   2   9       22.49       19.12      2.90 o 
   8   2   9        1.10        7.23      3.57 o 
   9   2   9        3.34        0.54      3.97 o 
 -13   3   9        9.15        4.68      6.54 o 
 -12   3   9       10.97        6.87      2.99 o 
 -11   3   9       44.87       39.36      3.44 o 
 -10   3   9      147.59      147.63      6.96 o 
  -9   3   9       10.57       17.39      1.88 o 
  -8   3   9       10.76       11.46      1.18 o 
  -7   3   9      565.13      537.37     12.90 o 
  -6   3   9      426.04      413.88      7.93 o 
  -5   3   9       48.12       53.83      2.46 o 
  -4   3   9      193.03      185.95      4.61 o 
  -3   3   9     1433.13     1403.08     29.61 o 
  -2   3   9       14.07       13.06      1.03 o 
  -1   3   9       18.24       17.07      1.29 o 
   0   3   9      134.83      137.99      3.75 o 
   1   3   9        7.54        7.43      1.66 o 
   2   3   9      154.44      154.59      4.17 o 
   3   3   9      370.81      386.60      7.61 o 
   4   3   9        6.93        3.83      2.56 o 
   8   3   9       20.72       16.93      7.04 o 
   9   3   9        2.47        8.14      7.00 o 
 -13   4   9        1.07       -0.74      2.83 o 
 -12   4   9       20.23       20.45      6.28 o 
 -11   4   9       74.53       61.99      6.06 o 
 -10   4   9      154.16      150.19      5.67 o 
  -9   4   9       20.66       18.47      1.90 o 
  -8   4   9       19.41       15.41      1.74 o 
  -7   4   9       26.58       21.87      2.09 o 
  -6   4   9      316.79      290.45      9.96 o 
  -5   4   9      133.31      132.18      3.53 o 
  -4   4   9      269.52      256.93      7.88 o 
  -3   4   9       10.83       11.82      2.23 o 
  -2   4   9      286.94      285.11      8.07 o 
  -1   4   9        5.48        5.99      1.22 o 
   0   4   9      323.73      313.10      7.37 o 
   1   4   9      574.10      594.10     11.76 o 
   2   4   9     1044.03     1101.73     21.75 o 
   3   4   9        1.04       -0.97      0.97 o 
   4   4   9       12.86       20.59      4.77 o 
   5   4   9      162.30      171.95      6.61 o 
 -12   5   9        3.56       -1.94      2.92 o 
 -11   5   9        2.33        6.38      1.72 o 
 -10   5   9       40.33       43.35      6.09 o 
  -9   5   9        0.01       -1.47      1.47 o 
  -8   5   9       19.05       13.49      2.37 o 
  -7   5   9       13.71       11.64      2.51 o 
  -6   5   9      387.82      340.18      8.76 o 
  -5   5   9      180.80      191.31      5.68 o 
  -4   5   9       50.18       56.91      2.61 o 
  -3   5   9      477.24      473.61     12.64 o 
  -2   5   9      392.51      388.44      8.46 o 
  -1   5   9      497.08      503.73     12.41 o 
   0   5   9      409.69      404.25      7.42 o 
   1   5   9     1089.72     1127.18     22.53 o 
   2   5   9      313.37      315.96      7.69 o 
   3   5   9       86.87       93.56      3.89 o 
   4   5   9       11.39       12.28      2.53 o 
   5   5   9       86.43       96.31      3.94 o 
   6   5   9       51.14       55.99      6.32 o 
 -11   6   9       19.19       25.18      7.37 o 
 -10   6   9       19.65       19.04      2.74 o 
  -9   6   9        0.21       -1.55      1.55 o 
  -8   6   9       28.98       28.88      2.29 o 
  -7   6   9       27.16       26.73      3.39 o 
  -6   6   9        0.75        4.57      2.29 o 
  -5   6   9       10.46       17.37      2.01 o 
  -4   6   9      116.89      115.71      4.50 o 
  -3   6   9       15.71        6.72      1.75 o 
  -2   6   9      925.75      888.36     19.28 o 
  -1   6   9       51.04       42.56      2.13 o 
   0   6   9      104.00      108.97      3.33 o 
   1   6   9       80.50       82.60      3.08 o 
   2   6   9      227.31      236.85      6.15 o 
   3   6   9       83.77       79.35      3.86 o 
   4   6   9        2.05        1.55      3.64 o 
   5   6   9       59.45       63.94      3.73 o 
   6   6   9       68.63       74.98      6.66 o 
   7   6   9       22.58       25.41      2.95 o 
 -10   7   9        2.71        3.16      2.09 o 
  -9   7   9        0.44       -2.42      2.42 o 
  -8   7   9       19.48       27.34      3.50 o 
  -7   7   9       34.93       41.81      4.54 o 
  -6   7   9        9.59       -2.47      3.57 o 
  -5   7   9      103.32      101.33      3.73 o 
  -4   7   9      244.00      240.13      6.11 o 
  -3   7   9      192.71      176.91      5.33 o 
  -2   7   9        2.61       -0.40      1.51 o 
  -1   7   9        3.17        4.50      1.32 o 
   0   7   9       35.18       29.43      2.31 o 
   1   7   9      129.67      121.26      4.83 o 
   2   7   9        7.03        7.45      1.28 o 
   3   7   9        5.04       12.94      5.40 o 
   4   7   9       39.17       39.31      3.08 o 
   5   7   9       36.21       40.67      3.41 o 
   6   7   9       15.47       11.84      2.45 o 
  -9   8   9        9.82       13.87      2.29 o 
  -8   8   9        8.78        8.82      3.55 o 
  -7   8   9       38.48       44.36      2.59 o 
  -6   8   9        1.89        5.28      1.39 o 
  -5   8   9       90.33       96.04      3.44 o 
  -4   8   9       89.86      100.16      3.92 o 
  -3   8   9      137.52      141.92      5.79 o 
  -2   8   9       15.62       13.04      1.44 o 
  -1   8   9        3.39        3.40      1.22 o 
   0   8   9        0.06        0.57      1.37 o 
   1   8   9        2.06        0.56      1.67 o 
   2   8   9        9.32       11.19      1.70 o 
   3   8   9       26.38       24.83      2.17 o 
   4   8   9       48.19       45.09      3.15 o 
   5   8   9        4.48        2.87      2.55 o 
  -7   9   9       77.43       96.34      6.97 o 
  -6   9   9       17.33       14.90      3.24 o 
  -5   9   9       11.98       13.96      3.25 o 
  -4   9   9       21.70       36.69      4.20 o 
  -3   9   9      176.79      185.66     11.56 o 
  -2   9   9        2.54        5.07      4.28 o 
  -1   9   9       58.43       73.17      6.74 o 
   0   9   9       14.14       13.66      3.20 o 
   1   9   9       67.99       74.83      6.08 o 
   2   9   9       38.53       42.91      7.14 o 
   3   9   9        2.40       -4.84      4.84 o 
  -3  10   9      162.78      209.28     19.83 o 
  -2  10   9        0.18       -4.73      4.73 o 
  -1  10   9       19.49       26.26      3.69 o 
 -12   0  10        3.74        5.48      5.53 o 
 -10   0  10        0.09        0.28      3.59 o 
  -8   0  10      702.25      673.12     21.92 o 
  -6   0  10       34.99       34.61      4.75 o 
  -4   0  10       84.38       71.30      3.75 o 
  -2   0  10      171.90      180.33      8.94 o 
   0   0  10      394.56      417.75     15.19 o 
   2   0  10        4.83        4.52      3.20 o 
   4   0  10      153.63      164.86      7.08 o 
 -13   1  10       13.10       11.78      3.25 o 
 -12   1  10        0.04        2.86      3.95 o 
 -11   1  10       65.16       55.44      7.74 o 
 -10   1  10      188.58      178.78      7.47 o 
  -9   1  10       50.81       47.02      4.12 o 
  -8   1  10        0.51       -0.35      3.13 o 
  -7   1  10      761.44      773.88     14.52 o 
  -6   1  10       23.16       21.22      3.19 o 
  -5   1  10      303.30      264.37      7.19 o 
  -4   1  10       29.54       25.37      2.54 o 
  -3   1  10      214.84      200.21      6.37 o 
  -2   1  10       68.47       67.84      2.49 o 
  -1   1  10        3.14        7.32      1.93 o 
   0   1  10      235.67      212.00      6.80 o 
   1   1  10      242.24      255.35      7.98 o 
   2   1  10        2.76       -0.59      2.39 o 
   3   1  10        1.57        0.34      1.14 o 
   4   1  10        3.42        6.44      4.87 o 
   5   1  10       96.34      102.70      5.16 o 
 -13   2  10        0.73        1.05      2.91 o 
 -12   2  10       35.42       28.76      3.27 o 
 -11   2  10      224.96      220.03      9.39 o 
 -10   2  10       22.12       26.96      3.48 o 
  -9   2  10      184.92      167.11      9.64 o 
  -8   2  10      327.71      298.25      9.52 o 
  -7   2  10      193.23      212.08      5.40 o 
  -6   2  10      213.06      194.08      5.02 o 
  -5   2  10      899.25      842.77     26.35 o 
  -4   2  10     1002.74     1102.20     19.27 o 
  -3   2  10     1418.79     1360.47     34.81 o 
  -2   2  10       10.54       11.50      1.61 o 
  -1   2  10        0.16        2.38      1.29 o 
   0   2  10      297.73      293.33      7.16 o 
   1   2  10       27.91       32.42      2.17 o 
   2   2  10        0.01        2.42      2.08 o 
   3   2  10        8.17        6.65      1.27 o 
   4   2  10       30.17       30.01      3.74 o 
   5   2  10       26.81       31.63      2.68 o 
   8   2  10        5.91        3.31      2.29 o 
 -13   3  10        0.00       -0.19      7.18 o 
 -12   3  10       49.34       52.23      3.75 o 
 -11   3  10      223.45      203.43      8.45 o 
 -10   3  10        2.10       -2.53      2.53 o 
  -9   3  10        0.15       -2.40      2.40 o 
  -8   3  10       98.70       91.54      9.44 o 
  -7   3  10      527.10      517.12     13.65 o 
  -6   3  10       58.49       60.65      2.75 o 
  -5   3  10      205.33      204.96      5.88 o 
  -4   3  10     1501.03     1543.02     33.75 o 
  -3   3  10      903.48      927.02     21.95 o 
  -2   3  10       22.02       25.46      1.88 o 
  -1   3  10      249.55      245.58      8.84 o 
   0   3  10      682.56      700.65     14.54 o 
   1   3  10        0.04        0.78      3.60 o 
   2   3  10       13.56       14.37      1.81 o 
   3   3  10      273.00      295.29      7.37 o 
   4   3  10        0.07       -1.75      1.75 o 
   5   3  10      142.97      136.55      5.37 o 
   6   3  10      101.07      116.58      5.50 o 
 -12   4  10       81.25       82.34      6.65 o 
 -11   4  10        0.23        4.39      3.30 o 
 -10   4  10        0.24       -0.47      4.04 o 
  -9   4  10       52.78       50.61      3.92 o 
  -8   4  10      161.67      163.95      6.60 o 
  -7   4  10      114.59      119.33      4.37 o 
  -6   4  10        0.08        1.45      1.60 o 
  -5   4  10       28.02       23.63      3.20 o 
  -4   4  10       60.08       49.88      2.70 o 
  -3   4  10      243.93      253.69      7.98 o 
  -2   4  10      298.41      298.04      7.79 o 
  -1   4  10      101.81       99.98      3.15 o 
   0   4  10       75.37       73.39      2.83 o 
   1   4  10      150.47      153.49      4.00 o 
   2   4  10        1.06        1.31      0.98 o 
   3   4  10      280.68      311.03      8.90 o 
   4   4  10      509.57      581.82     18.38 o 
   5   4  10      475.64      539.60     23.73 o 
   6   4  10        7.87        8.51      4.27 o 
   7   4  10       10.37       12.91      6.56 o 
 -11   5  10       76.28       71.69     11.23 o 
 -10   5  10       39.25       42.02      4.16 o 
  -9   5  10       37.25       34.85      3.95 o 
  -8   5  10        3.12        7.97      2.82 o 
  -7   5  10      129.17      131.48      5.39 o 
  -6   5  10       11.83        9.23      2.05 o 
  -5   5  10       11.24       13.04      1.93 o 
  -4   5  10       15.47       13.68      1.87 o 
  -3   5  10      502.59      471.27     14.99 o 
  -2   5  10       31.35       37.28      2.01 o 
  -1   5  10      103.01       96.62      3.36 o 
   0   5  10      403.79      423.00      9.89 o 
   1   5  10      654.58      696.17     15.88 o 
   2   5  10      366.02      391.10      8.55 o 
   3   5  10      107.78      115.02      3.78 o 
   4   5  10      315.60      337.70     14.64 o 
   5   5  10        1.10        1.75      3.32 o 
   6   5  10        1.39        0.37      2.45 o 
   7   5  10       10.72        7.13      3.31 o 
 -10   6  10        1.87        7.31      2.70 o 
  -9   6  10        2.30        2.09      4.45 o 
  -8   6  10       84.23       88.35      7.68 o 
  -7   6  10        8.02        5.93      1.75 o 
  -6   6  10        0.25        0.65      2.38 o 
  -5   6  10        3.80        5.34      1.84 o 
  -4   6  10        1.66        0.78      2.30 o 
  -3   6  10       32.62       28.48      2.30 o 
  -2   6  10        0.38        0.42      1.35 o 
  -1   6  10       23.08       23.16      2.99 o 
   0   6  10        0.01        1.92      2.01 o 
   1   6  10      303.90      301.76      8.19 o 
   2   6  10       48.89       50.18      4.34 o 
   3   6  10       30.20       30.43      2.04 o 
   4   6  10        6.38        2.46      2.81 o 
   5   6  10       71.48       74.85      5.30 o 
   6   6  10       49.32       48.36      4.33 o 
 -10   7  10       19.94       18.57      2.90 o 
  -9   7  10       12.30       14.51      2.84 o 
  -8   7  10        2.44        2.43      1.60 o 
  -7   7  10        0.00        1.62      1.65 o 
  -6   7  10        1.13        5.18      2.10 o 
  -5   7  10        7.52        5.81      1.34 o 
  -4   7  10      110.07      105.75      3.83 o 
  -3   7  10        9.73        4.84      1.74 o 
  -2   7  10      123.16      114.68      5.44 o 
  -1   7  10      184.85      193.36      6.86 o 
   0   7  10      278.03      277.30      9.70 o 
   1   7  10       23.70       15.86      2.67 o 
   2   7  10       26.62       23.81      2.47 o 
   3   7  10       37.39       35.79      3.01 o 
   4   7  10       43.35       40.11      2.95 o 
   5   7  10        2.01        3.58      2.31 o 
  -8   8  10       73.23       76.88      4.87 o 
  -7   8  10        1.87        1.74      1.28 o 
  -6   8  10        8.00       10.33      1.80 o 
  -5   8  10       23.34       29.28      2.03 o 
  -4   8  10       58.37       61.70      3.02 o 
  -3   8  10        0.00        1.17      1.44 o 
  -2   8  10       31.85       29.25      2.90 o 
  -1   8  10       34.03       38.98      2.92 o 
   0   8  10      134.71      141.82      5.56 o 
   1   8  10       11.34       12.82      1.65 o 
   2   8  10       17.87       17.88      1.84 o 
   3   8  10        2.90       -2.98      2.98 o 
  -6   9  10        2.90       12.45      2.85 o 
  -5   9  10        3.49        8.85      3.46 o 
  -4   9  10      158.76      178.67     11.33 o 
  -3   9  10       62.86       59.36      6.97 o 
  -2   9  10       38.69       38.48      5.65 o 
  -1   9  10        3.01       -0.30      4.67 o 
   0   9  10       26.75       30.66      3.61 o 
   1   9  10        2.35       -3.66      3.66 o 
 -13   0  11       96.01      108.50      8.31 o 
 -11   0  11        0.80        1.35      2.80 o 
  -9   0  11        1.27        2.02      3.52 o 
  -7   0  11       24.41       14.19      4.25 o 
  -5   0  11      636.80      618.28     21.65 o 
  -3   0  11      134.23      132.03      7.67 o 
  -1   0  11       29.12       29.95      1.81 o 
   1   0  11      109.11      111.05      6.36 o 
   3   0  11       53.24       54.83      3.72 o 
   5   0  11       18.70       19.25      3.50 o 
   7   0  11       34.03       20.56      4.44 o 
 -13   1  11       52.46       57.44      5.30 o 
 -12   1  11       11.60        3.70      2.80 o 
 -11   1  11       24.30       22.11      4.38 o 
 -10   1  11       71.22       77.54      6.97 o 
  -9   1  11        1.33        4.42      1.90 o 
  -8   1  11       45.19       40.41      2.40 o 
  -7   1  11      165.90      154.98      5.88 o 
  -6   1  11      219.06      186.59      5.16 o 
  -5   1  11        4.53       13.06      4.07 o 
  -4   1  11      633.88      609.28     12.48 o 
  -3   1  11        8.81        6.94      3.51 o 
  -2   1  11       91.64       83.79      3.30 o 
  -1   1  11        4.91        4.09      0.87 o 
   0   1  11      121.36      109.15      5.36 o 
   1   1  11       83.47       85.81      5.37 o 
   2   1  11        1.56        0.13      2.39 o 
   3   1  11      146.05      158.58      4.94 o 
   4   1  11       59.16       58.18      4.17 o 
   5   1  11        4.65        0.22      4.40 o 
   6   1  11        0.00        2.84      3.23 o 
   7   1  11       10.23       13.71      4.93 o 
 -12   2  11        2.94        4.07      4.92 o 
 -11   2  11        0.12        4.13      3.08 o 
 -10   2  11        6.73       -0.01      2.13 o 
  -9   2  11      162.05      140.11     10.05 o 
  -8   2  11      664.23      616.56     24.18 o 
  -7   2  11        2.32        0.66      1.39 o 
  -6   2  11      114.53       88.51      8.00 o 
  -5   2  11      447.76      419.27     11.99 o 
  -4   2  11     1030.65     1092.96     31.27 o 
  -3   2  11      209.37      207.48      6.80 o 
  -2   2  11      506.01      496.27     12.56 o 
  -1   2  11      212.28      229.37      6.52 o 
   0   2  11      119.36      115.18      3.96 o 
   1   2  11       17.39       22.56      2.78 o 
   2   2  11        7.05        9.05      3.91 o 
   3   2  11       86.50       93.60      3.57 o 
   4   2  11       11.00        8.31      2.86 o 
   5   2  11        2.25        1.69      3.30 o 
   6   2  11       16.72       21.08      3.50 o 
   7   2  11       11.74       17.45      3.01 o 
 -12   3  11       10.35        7.46      3.14 o 
 -11   3  11        8.33        4.43      4.88 o 
 -10   3  11        9.95        9.98      3.35 o 
  -9   3  11      110.22       98.82      4.58 o 
  -8   3  11      156.75      145.36      6.48 o 
  -7   3  11        0.21        0.94      2.21 o 
  -6   3  11        7.97        5.66      1.59 o 
  -5   3  11      159.24      165.93      5.82 o 
  -4   3  11      441.60      445.24     17.11 o 
  -3   3  11       51.54       57.07      3.52 o 
  -2   3  11      402.67      398.71     12.25 o 
  -1   3  11     1667.65     1756.61     45.42 o 
   0   3  11      610.46      649.97     13.74 o 
   1   3  11        0.00       -1.06      1.85 o 
   2   3  11      149.88      161.98      4.95 o 
   3   3  11      130.86      139.25      7.74 o 
   4   3  11        2.42        2.97      2.86 o 
   5   3  11       16.64        9.22      3.40 o 
   6   3  11      162.94      171.60      8.23 o 
   7   3  11        0.01       -1.20      2.24 o 
 -11   4  11       20.91       19.02      2.89 o 
 -10   4  11       68.93       61.71      5.16 o 
  -9   4  11      106.08      101.98      6.52 o 
  -8   4  11        6.66       10.56      2.58 o 
  -7   4  11        3.09        1.58      1.49 o 
  -6   4  11       26.54       21.69      2.01 o 
  -5   4  11      166.50      184.66      6.24 o 
  -4   4  11        7.66        9.58      5.24 o 
  -3   4  11       28.34       22.58      3.06 o 
  -2   4  11       33.83       29.55      2.39 o 
  -1   4  11       89.79       80.05      3.13 o 
   0   4  11       75.76       81.44      3.40 o 
   1   4  11      228.30      227.26      6.21 o 
   2   4  11        0.55       -1.37      1.37 o 
   3   4  11       80.60       81.23      4.57 o 
   4   4  11        4.27        5.98      2.64 o 
   5   4  11       11.99        9.16      6.12 o 
   6   4  11       99.53      112.29      7.84 o 
 -11   5  11        0.01       -0.40      2.33 o 
 -10   5  11       10.53       11.71      2.17 o 
  -9   5  11       99.39      124.25      6.74 o 
  -8   5  11       48.13       42.89      4.36 o 
  -7   5  11       33.25       35.08      2.56 o 
  -6   5  11       96.46       94.77      4.60 o 
  -5   5  11       24.61       26.55      2.83 o 
  -4   5  11      116.37      126.29      6.33 o 
  -3   5  11       65.80       56.93      4.26 o 
  -2   5  11        5.45        8.27      2.26 o 
  -1   5  11       72.17       74.68      3.44 o 
   0   5  11      350.02      349.03      9.16 o 
   1   5  11        6.88        9.09      1.61 o 
   2   5  11      104.12       95.48      3.38 o 
   3   5  11      327.76      333.58      9.68 o 
   4   5  11      443.44      468.10     19.00 o 
   5   5  11      156.47      165.41     12.11 o 
   6   5  11       11.54       14.20      2.34 o 
 -10   6  11       11.91        9.60      2.94 o 
  -9   6  11       66.81       73.00      5.37 o 
  -8   6  11        9.24        7.98      2.10 o 
  -7   6  11       61.37       55.69      4.60 o 
  -6   6  11        7.01        3.14      2.01 o 
  -5   6  11       91.42       98.92      4.03 o 
  -4   6  11        1.32        9.81      3.69 o 
  -3   6  11        5.70        8.04      2.12 o 
  -2   6  11       47.72       43.89      2.29 o 
  -1   6  11       26.99       21.89      2.31 o 
   0   6  11       88.02       75.29      3.47 o 
   1   6  11       20.71       23.69      2.46 o 
   2   6  11        0.02       -1.15      1.15 o 
   3   6  11        8.41        9.76      2.37 o 
   4   6  11       42.20       42.50      3.41 o 
   5   6  11       23.48       18.03      4.47 o 
  -9   7  11        0.46       -0.34      1.47 o 
  -8   7  11        1.28        2.11      1.67 o 
  -7   7  11       41.17       38.48      3.45 o 
  -6   7  11       65.93       75.32      3.96 o 
  -5   7  11       28.67       31.30      2.63 o 
  -4   7  11        2.86        2.70      1.42 o 
  -3   7  11        2.74        5.85      3.14 o 
  -2   7  11        2.63        2.18      2.12 o 
  -1   7  11      104.39      107.18      4.92 o 
   0   7  11        5.31        5.06      1.99 o 
   1   7  11       36.49       40.05      2.37 o 
   2   7  11       60.77       58.81      6.68 o 
   3   7  11      206.63      213.51     12.93 o 
  -7   8  11        5.15        1.14      2.29 o 
  -6   8  11       17.13       21.05      2.59 o 
  -5   8  11      100.40      100.97      4.51 o 
  -4   8  11        1.59        0.01      1.65 o 
  -3   8  11        0.43       -1.27      1.53 o 
  -2   8  11       12.00       18.41      2.75 o 
  -1   8  11       14.66       15.56      2.02 o 
   0   8  11        5.92        2.47      1.68 o 
   1   8  11        1.10        2.38      1.32 o 
   2   8  11        6.90        8.92      3.44 o 
 -12   0  12        1.64        0.57      3.10 o 
 -10   0  12      471.48      522.56     23.30 o 
  -8   0  12       34.89       33.23      6.13 o 
  -6   0  12        8.80       14.72      3.61 o 
  -4   0  12       17.76       18.19      4.09 o 
  -2   0  12      341.10      309.49     14.88 o 
   0   0  12       60.77       67.56      5.86 o 
   2   0  12        1.35        1.19      3.81 o 
   4   0  12       40.77       37.53      6.11 o 
   6   0  12        7.67       -2.04      4.12 o 
 -12   1  12       37.71       38.53      7.30 o 
 -11   1  12        6.85        5.69      2.35 o 
 -10   1  12       35.22       38.35      4.15 o 
  -9   1  12       10.22       13.04      3.64 o 
  -8   1  12        0.01        3.12      6.65 o 
  -7   1  12       97.43      103.49      4.34 o 
  -6   1  12       48.30       56.13      3.63 o 
  -5   1  12        0.01       -1.95      3.46 o 
  -4   1  12       37.85       33.98      4.12 o 
  -3   1  12      372.87      327.41      8.79 o 
  -2   1  12        8.43       14.04      1.58 o 
  -1   1  12      254.49      256.02      7.00 o 
   0   1  12        0.00        3.95      2.48 o 
   1   1  12       16.23       14.58      2.94 o 
   2   1  12        1.36        1.31      2.77 o 
   3   1  12       14.22       16.11      3.19 o 
   4   1  12       42.97       46.63      3.11 o 
   5   1  12        1.24        2.05      3.32 o 
   6   1  12       32.35       32.93      3.00 o 
 -12   2  12       34.26       27.49      4.40 o 
 -11   2  12        2.19        5.14      4.49 o 
 -10   2  12        0.31       -2.24      2.24 o 
  -9   2  12       12.34        8.55      3.12 o 
  -8   2  12        3.07        8.38      2.61 o 
  -7   2  12      127.05      112.70     12.17 o 
  -6   2  12      307.95      254.28      8.25 o 
  -5   2  12      894.22      827.29     28.30 o 
  -4   2  12       37.88       32.93      3.00 o 
  -3   2  12       15.30       10.93      3.98 o 
  -2   2  12      487.55      504.39     19.85 o 
  -1   2  12     1399.91     1470.23     37.39 o 
   0   2  12      124.47      118.55      6.97 o 
   1   2  12      148.83      155.71      6.33 o 
   2   2  12        1.18        1.42      1.57 o 
   3   2  12        6.64        2.41      1.80 o 
   4   2  12       32.32       38.46      3.56 o 
   5   2  12       11.40       17.99      6.55 o 
   6   2  12       12.37       11.24      2.92 o 
 -11   3  12       22.09       14.82      3.10 o 
 -10   3  12       23.14       24.98      3.55 o 
  -9   3  12        9.54        6.53      2.35 o 
  -8   3  12        2.15        4.50      1.47 o 
  -7   3  12       42.74       32.19      3.15 o 
  -6   3  12      134.65      124.51      5.57 o 
  -5   3  12        6.34        3.30      5.80 o 
  -4   3  12        0.68        1.24      2.04 o 
  -3   3  12        6.06        2.58      2.40 o 
  -2   3  12       93.23       90.57      5.77 o 
  -1   3  12       59.05       55.88      3.44 o 
   0   3  12        3.31        3.17      2.22 o 
   1   3  12      360.33      384.48     11.50 o 
   2   3  12      990.16     1099.11     35.47 o 
   3   3  12      199.21      215.03     10.81 o 
   4   3  12        7.60        6.45      3.54 o 
   5   3  12       27.16       25.70      8.08 o 
   6   3  12        3.10       -2.56      2.76 o 
 -11   4  12        5.09        8.79      2.36 o 
 -10   4  12       20.37       23.68      3.19 o 
  -9   4  12       62.95       74.98      7.25 o 
  -8   4  12       47.09       34.88      2.83 o 
  -7   4  12       85.61       71.87      3.28 o 
  -6   4  12       85.44       76.03      4.54 o 
  -5   4  12       51.68       47.27      5.47 o 
  -4   4  12        2.82        6.04      1.79 o 
  -3   4  12        0.16       -2.48      2.48 o 
  -2   4  12       62.59       66.56      3.98 o 
  -1   4  12        5.67        3.35      1.40 o 
   0   4  12       38.39       37.76      2.71 o 
   1   4  12       59.31       53.45      2.21 o 
   2   4  12       98.37       99.52      4.12 o 
   3   4  12        4.66        1.44      2.63 o 
   4   4  12       78.95       81.60      5.95 o 
   5   4  12       61.94       69.56      5.00 o 
 -10   5  12       74.11       77.26     11.93 o 
  -9   5  12        8.79        7.85      2.96 o 
  -8   5  12        9.86        9.66      1.84 o 
  -7   5  12        1.37       -0.22      1.82 o 
  -6   5  12      179.51      217.76     10.69 o 
  -5   5  12       14.31       12.20      1.79 o 
  -4   5  12        4.39       10.00      5.40 o 
  -3   5  12       78.31       77.79      4.70 o 
  -2   5  12       27.23       28.63      2.07 o 
  -1   5  12       24.24       23.26      2.13 o 
   0   5  12       82.76       80.06      3.37 o 
   1   5  12       32.09       35.03      2.27 o 
   2   5  12       58.12       69.61      4.73 o 
   3   5  12      118.93      114.26      5.96 o 
   4   5  12       40.48       32.20      2.78 o 
  -9   6  12        0.32       -2.02      2.02 o 
  -8   6  12        5.30        7.64      2.07 o 
  -7   6  12       10.67        8.82      1.55 o 
  -6   6  12       27.66       24.43      2.63 o 
  -5   6  12        2.98        5.53      2.53 o 
  -4   6  12      136.42      145.03      8.10 o 
  -3   6  12       41.53       39.30      4.64 o 
  -2   6  12       16.42       20.27      2.25 o 
  -1   6  12       13.28       16.90      1.64 o 
   0   6  12       23.50       20.95      1.83 o 
   1   6  12       31.84       26.22      1.95 o 
   2   6  12       66.93       58.26      4.18 o 
   3   6  12       93.44       72.98      5.46 o 
  -7   7  12       40.73       44.38      3.03 o 
  -6   7  12        0.30        2.26      1.97 o 
  -5   7  12        0.19        0.60      1.99 o 
  -4   7  12       17.94       18.86      2.20 o 
  -3   7  12       90.30       99.45      5.59 o 
  -2   7  12       88.35       97.68      5.57 o 
  -1   7  12        7.41        4.92      1.32 o 
   0   7  12        1.60       -0.40      1.96 o 
   1   7  12        1.34       -1.94      1.94 o 
   2   7  12       25.32       24.81      3.05 o 
  -4   8  12        0.59        1.77      4.34 o 
  -3   8  12        7.02        5.66      2.02 o 
  -2   8  12       27.80       36.77      4.84 o 
 -11   0  13        2.95        0.90      3.71 o 
  -9   0  13       18.39        8.52      4.94 o 
  -7   0  13      833.74      899.57     49.71 o 
  -5   0  13       20.09       18.28      3.61 o 
  -3   0  13        0.03       -2.08      2.08 o 
  -1   0  13        0.91        2.97      4.10 o 
   1   0  13      134.78      122.84      7.95 o 
   3   0  13        1.35        3.44      3.31 o 
 -11   1  13        0.04        0.35      2.11 o 
 -10   1  13       25.98       15.63      3.38 o 
  -9   1  13       57.71       71.05      4.81 o 
  -8   1  13       17.09        7.42      3.43 o 
  -7   1  13        4.34        3.41      2.69 o 
  -6   1  13        0.12        0.81      4.33 o 
  -5   1  13       46.77       40.46      4.51 o 
  -4   1  13       17.96       21.29      2.79 o 
  -3   1  13      142.14      153.58      8.70 o 
  -2   1  13       55.97       55.66      6.36 o 
  -1   1  13        2.02        1.69      2.99 o 
   0   1  13      320.48      311.28      9.72 o 
   1   1  13        3.30        5.67      2.77 o 
   2   1  13       50.72       46.91      4.15 o 
   3   1  13        0.35       -0.03      1.72 o 
   4   1  13        1.27       -2.70      2.70 o 
   5   1  13        4.14        9.50      2.73 o 
 -11   2  13       26.61       17.81      3.99 o 
 -10   2  13        2.10       -0.59      2.37 o 
  -9   2  13        9.47        4.65      4.69 o 
  -8   2  13        0.07       -0.90      4.17 o 
  -7   2  13        0.07       -2.05      2.05 o 
  -6   2  13       34.39       52.20      5.07 o 
  -5   2  13        1.21       -0.80      2.78 o 
  -4   2  13      338.69      332.40     10.61 o 
  -3   2  13      254.40      234.55      8.37 o 
  -2   2  13      485.07      454.67     17.64 o 
  -1   2  13       28.74       27.52      2.58 o 
   0   2  13        4.54        3.88      4.31 o 
   1   2  13      333.79      347.63     13.23 o 
   2   2  13      873.74      976.82     34.91 o 
   3   2  13       32.97       36.38      3.72 o 
   4   2  13       23.75       15.43      2.75 o 
 -10   3  13        0.04       -4.29      4.29 o 
  -9   3  13       11.38        5.01      2.47 o 
  -8   3  13       81.33       86.07      6.18 o 
  -7   3  13       12.53       15.21      5.05 o 
  -6   3  13       14.60        7.47      2.53 o 
  -5   3  13       38.31       31.97      3.32 o 
  -4   3  13       23.79       17.74      2.47 o 
  -3   3  13      100.47       95.58      5.27 o 
  -2   3  13       82.83       87.08      5.07 o 
  -1   3  13        0.62        0.21      2.77 o 
   0   3  13        0.46        0.65      3.23 o 
   1   3  13        3.50        1.75      1.34 o 
   2   3  13       13.00        8.80      3.01 o 
   3   3  13        8.19       12.23      5.77 o 
   4   3  13      231.68      241.88     13.08 o 
 -10   4  13        0.10        2.96      4.71 o 
  -9   4  13       46.20       58.03      3.92 o 
  -8   4  13        2.97        5.17      2.26 o 
  -7   4  13       26.20       30.66      3.22 o 
  -6   4  13       51.03       62.73      4.01 o 
  -5   4  13       19.77       15.36      2.83 o 
  -4   4  13       28.91       32.41      3.58 o 
  -3   4  13       34.69       28.74      3.43 o 
  -2   4  13       79.30       87.61      5.17 o 
  -1   4  13        0.17        0.90      2.15 o 
   0   4  13        5.30        2.48      1.66 o 
   1   4  13        5.07        0.98      1.68 o 
   2   4  13        2.61        5.07      2.63 o 
   3   4  13       13.20       13.48      2.55 o 
  -9   5  13        0.86        5.12      2.66 o 
  -8   5  13       42.23       54.58      4.20 o 
  -7   5  13       10.92        9.94      3.43 o 
  -5   5  13       43.79       51.03      4.04 o 
  -4   5  13       26.70       29.25      2.97 o 
  -3   5  13      157.53      183.58     11.50 o 
  -2   5  13        9.53        8.29      2.07 o 
  -1   5  13        1.05       -0.13      2.51 o 
   0   5  13       26.69       23.83      2.09 o 
   1   5  13        8.76        6.17      1.91 o 
   2   5  13        0.14        0.99      3.42 o 
   3   5  13       40.72       37.57      4.21 o 
  -7   6  13      642.84      864.34     55.02 o 
  -6   6  13        0.49        3.40      2.67 o 
  -5   6  13       11.82       14.31      2.72 o 
  -4   6  13        3.14        4.68      2.45 o 
  -3   6  13        0.55        2.35      1.30 o 
  -2   6  13        0.02        0.26      2.15 o 
  -1   6  13       95.07       96.50      5.51 o 
   0   6  13       41.37       46.17      3.11 o 
   1   6  13        1.87       -0.70      1.70 o 
  -5   7  13       38.27       36.12      2.54 o 
  -4   7  13        8.12        8.94      1.65 o 
  -3   7  13        2.66        0.75      2.28 o 
  -2   7  13        3.18        5.31      2.39 o 
  -1   7  13        1.93       -3.17      3.17 o 
 -10   0  14        2.70        2.67      2.85 o 
  -8   0  14        0.86        6.81      4.57 o 
  -6   0  14       60.53       54.38      5.49 o 
  -4   0  14      508.37      521.21     33.75 o 
  -2   0  14        1.72       -3.09      3.33 o 
   0   0  14       16.37       19.41      3.30 o 
   2   0  14       14.27       23.62      4.63 o 
 -10   1  14       60.92       69.58      5.02 o 
  -9   1  14        1.17       -2.33      2.33 o 
  -8   1  14       23.41       23.44      3.25 o 
  -7   1  14       14.23        6.60      2.04 o 
  -6   1  14       16.47       21.57      3.86 o 
  -5   1  14        9.00        7.95      2.31 o 
  -4   1  14      108.39       97.42      7.38 o 
  -3   1  14       16.22       14.96      3.07 o 
  -2   1  14       72.61       61.76      4.30 o 
  -1   1  14       11.13        8.98      2.17 o 
   0   1  14      122.42      131.75      6.60 o 
   1   1  14      103.05      107.86      5.28 o 
   2   1  14        1.05       -0.65      2.80 o 
   3   1  14      163.68      154.72     12.81 o 
 -10   2  14       64.91       73.39      6.51 o 
  -9   2  14      170.13      207.61     11.42 o 
  -8   2  14       47.21       59.65      8.00 o 
  -7   2  14        0.21        0.36      5.36 o 
  -6   2  14        0.70        2.31      2.05 o 
  -5   2  14        6.69       10.08      2.80 o 
  -4   2  14        7.14        4.49      3.43 o 
  -3   2  14       26.35       33.03      4.09 o 
  -2   2  14        1.01        3.73      3.84 o 
  -1   2  14      288.86      297.94     12.93 o 
   0   2  14      115.41      105.05      5.81 o 
   1   2  14       74.94       60.45      4.66 o 
   2   2  14        7.28       -0.13      3.95 o 
   3   2  14       22.28       17.16      3.17 o 
  -9   3  14       42.45       45.02      4.15 o 
  -8   3  14        1.24        2.61      2.40 o 
  -7   3  14        3.22        1.10      2.38 o 
  -6   3  14       40.36       48.22      6.15 o 
  -5   3  14       83.49       83.93      6.30 o 
  -4   3  14        0.28       -1.98      1.98 o 
  -3   3  14       41.08       28.70      4.24 o 
  -2   3  14       65.26       59.08      3.95 o 
  -1   3  14        0.03       -0.88      2.03 o 
   0   3  14       59.47       59.25      4.26 o 
   1   3  14      184.42      177.24     12.25 o 
   2   3  14        1.67       -1.01      2.16 o 
  -8   4  14       33.50       37.18      3.84 o 
  -7   4  14       32.80       34.61      6.99 o 
  -6   4  14       59.33       59.66      4.61 o 
  -5   4  14        1.82       -2.40      2.40 o 
  -4   4  14       11.59       16.38      2.71 o 
  -3   4  14       21.63       24.09      6.17 o 
  -2   4  14        0.66       -2.59      2.59 o 
  -1   4  14        0.98        2.95      2.01 o 
   0   4  14        5.56        3.37      2.82 o 
   1   4  14       29.92       30.11      3.16 o 
   2   4  14        1.01       -1.66      3.43 o 
  -7   5  14       94.67       96.48      5.72 o 
  -6   5  14        0.67        1.19      1.94 o 
  -5   5  14       32.91       33.17      3.61 o 
  -3   5  14       18.09       16.40      2.63 o 
  -2   5  14       49.86       52.05      4.89 o 
  -1   5  14       35.44       34.35      3.04 o 
   0   5  14       55.01       60.45      6.22 o 
  -4   6  14      536.22      727.38     38.28 o 
  -7   0  15       35.48       40.53      5.78 o 
  -3   0  15       26.47       24.97      3.87 o 
  -1   0  15       73.73       77.26      9.91 o 
   1   0  15       17.88       10.08      4.25 o 
  -8   1  15        0.48       -0.48      1.86 o 
  -7   1  15       16.02       13.50      5.82 o 
  -6   1  15        1.57       -0.30      2.55 o 
  -5   1  15       66.45       69.45      4.90 o 
  -4   1  15       12.88       10.26      2.46 o 
  -3   1  15        0.21       -1.70      1.70 o 
  -2   1  15        0.01        2.80      3.87 o 
  -1   1  15      126.72      111.95     10.57 o 
   0   1  15       35.92       26.51      3.40 o 
   1   1  15       28.66       30.36      3.45 o 
  -8   2  15        0.38        0.22      3.34 o 
  -7   2  15       91.60      111.72      9.45 o 
  -6   2  15      201.30      237.24     14.98 o 
  -5   2  15       29.44       42.87      3.83 o 
  -4   2  15        2.89        5.78      2.64 o 
  -3   2  15       11.14       14.92      3.25 o 
  -2   2  15        6.03        6.15      2.42 o 
  -1   2  15       22.41       26.88      3.94 o 
   0   2  15        1.22        5.61      2.73 o 
   1   2  15        3.21        1.94      2.37 o 
  -7   3  15        0.00        0.65      2.23 o 
  -6   3  15        2.48        0.52      2.87 o 
  -5   3  15        1.25        3.71      3.29 o 
  -4   3  15        0.19        5.10      2.40 o 
  -3   3  15       49.80       41.69      4.29 o 
  -2   3  15       24.94       24.27      4.68 o 
  -1   3  15        2.06        5.09      2.19 o 
   0   3  15       59.40       57.80      4.80 o 
  -6   4  15       16.70       10.70      5.01 o 
  -5   4  15       10.38        5.70      4.55 o 
  -4   4  15       75.06       83.11      5.88 o 
  -3   4  15       31.30       27.74      3.48 o 
  -2   4  15        7.87        5.40      2.29 o 
  -4   0  16       32.26       36.83      6.22 o 
  -5   1  16        1.72        0.31      3.98 o 
  -3   1  16        6.40       -1.24      2.34 o 
                                                 
