# Supplementary material for: Crystal structure of 2-hy­droxy­imino-2-(pyridin-2-yl)-N′-[1-(pyridin-2-yl)ethyl­idene]acetohydrazide
Source: Acta Crystallogr Sect E Struct Rep Online. 2014 Nov 29;70(Pt 12):584–6. doi: 10.1107/S1600536814025793 (PMC4257442; doi:10.1107/S1600536814025793)
Supplement: Supplementary file 3 [file e-70-00584-Isup3.mol]

untitled.mol
  ChemDraw10211414252D

 21 22  0  0  0  0  0  0  0  0999 V2000
   -3.2151   -1.6499    0.0000 C   0  0  0  0  0  0  0  0  0  0  0  0
   -3.2151   -0.8249    0.0000 C   0  0  0  0  0  0  0  0  0  0  0  0
   -2.5006   -0.4125    0.0000 N   0  0  0  0  0  0  0  0  0  0  0  0
   -1.7862   -0.8250    0.0000 C   0  0  0  0  0  0  0  0  0  0  0  0
   -1.7862   -1.6500    0.0000 C   0  0  0  0  0  0  0  0  0  0  0  0
   -2.5007   -2.0625    0.0000 C   0  0  0  0  0  0  0  0  0  0  0  0
   -1.0717   -0.4125    0.0000 C   0  0  0  0  0  0  0  0  0  0  0  0
   -0.3572   -0.8250    0.0000 N   0  0  0  0  0  0  0  0  0  0  0  0
    0.3572   -0.4125    0.0000 N   0  0  0  0  0  0  0  0  0  0  0  0
    1.0717   -0.8250    0.0000 C   0  0  0  0  0  0  0  0  0  0  0  0
    1.7862   -0.4125    0.0000 C   0  0  0  0  0  0  0  0  0  0  0  0
    1.0717   -1.6500    0.0000 O   0  0  0  0  0  0  0  0  0  0  0  0
    1.7862    0.4125    0.0000 C   0  0  0  0  0  0  0  0  0  0  0  0
    2.5006   -0.8250    0.0000 N   0  0  0  0  0  0  0  0  0  0  0  0
    3.2151   -0.4125    0.0000 O   0  0  0  0  0  0  0  0  0  0  0  0
   -1.0717    0.4125    0.0000 C   0  0  0  0  0  0  0  0  0  0  0  0
    1.0718    0.8250    0.0000 N   0  0  0  0  0  0  0  0  0  0  0  0
    1.0718    1.6500    0.0000 C   0  0  0  0  0  0  0  0  0  0  0  0
    1.7862    2.0625    0.0000 C   0  0  0  0  0  0  0  0  0  0  0  0
    2.5007    1.6500    0.0000 C   0  0  0  0  0  0  0  0  0  0  0  0
    2.5007    0.8250    0.0000 C   0  0  0  0  0  0  0  0  0  0  0  0
  1  2  2  0      
  2  3  1  0      
  3  4  2  0      
  4  5  1  0      
  5  6  2  0      
  6  1  1  0      
  4  7  1  0      
  7  8  2  0      
  8  9  1  0      
  9 10  1  0      
 10 11  1  0      
 10 12  2  0      
 11 13  1  0      
 11 14  2  0      
 14 15  1  0      
  7 16  1  0      
 13 17  2  0      
 17 18  1  0      
 18 19  2  0      
 19 20  1  0      
 20 21  2  0      
 21 13  1  0      
M  END
